# Supplementary material for: The genus Scutellathous Kishii, 1955 (Coleoptera, Elateridae, Dendrometrinae) in China, with description of three new species
Source: Zookeys. 2019 Jun 25;857:85–104. doi: 10.3897/zookeys.857.29011 (PMC6606672; doi:10.3897/zookeys.857.29011)
Supplement: XML Treatment for Scutellathous [file zookeys.857.29011-treatment1.xml]

<!DOCTYPE tp:taxon-treatment
  PUBLIC "-//TaxonX//DTD Taxonomic Treatment Publishing DTD v0 20100105//EN" "tax-treatment-NSO.dtd">
<tp:taxon-treatment xmlns:tp="http://www.plazi.org/taxpub"><tp:treatment-meta><kwd-group><label>Taxon classification</label><kwd><named-content xmlns:xlink="http://www.w3.org/1999/xlink" content-type="kingdom">Animalia</named-content></kwd><kwd><named-content xmlns:xlink="http://www.w3.org/1999/xlink" content-type="order">Coleoptera</named-content></kwd><kwd><named-content xmlns:xlink="http://www.w3.org/1999/xlink" content-type="family">Elateridae</named-content></kwd></kwd-group><mixed-citation publication-type="journal"><person-group><name><surname>Liu</surname><given-names>Zhen</given-names></name><name><surname>Jiang</surname><given-names>Shi-hong</given-names></name></person-group><article-title>The genus <italic><tp:taxon-name><tp:taxon-name-part taxon-name-part-type="genus" reg="Scutellathous">Scutellathous</tp:taxon-name-part></tp:taxon-name></italic> Kishii, 1955 (<tp:taxon-name><tp:taxon-name-part taxon-name-part-type="order">Coleoptera</tp:taxon-name-part></tp:taxon-name>, <tp:taxon-name><tp:taxon-name-part taxon-name-part-type="family">Elateridae</tp:taxon-name-part></tp:taxon-name>, <tp:taxon-name><tp:taxon-name-part taxon-name-part-type="subfamily">Dendrometrinae</tp:taxon-name-part></tp:taxon-name>) in China, with description of three new species</article-title><source>Zookeys</source><day>25</day><month>6</month><year>2019</year><volume>857</volume><fpage>85</fpage><lpage>104</lpage><pub-id pub-id-type="doi">10.3897/zookeys.857.29011</pub-id></mixed-citation></tp:treatment-meta><tp:nomenclature><tp:taxon-name>
            <tp:taxon-name-part taxon-name-part-type="genus" reg="Scutellathous">Scutellathous</tp:taxon-name-part>
          </tp:taxon-name><tp:taxon-authority>Kishii, 1955</tp:taxon-authority><tp:nomenclature-citation-list><tp:nomenclature-citation><tp:taxon-name>
                <tp:taxon-name-part taxon-name-part-type="genus" reg="Scutellathous">Scutellathous</tp:taxon-name-part>
              </tp:taxon-name><comment>Kishii, 1955: 79 (type species: <tp:taxon-name><tp:taxon-name-part taxon-name-part-type="genus" reg="Athous">Athous</tp:taxon-name-part><tp:taxon-name-part taxon-name-part-type="species" reg="comes">comes</tp:taxon-name-part></tp:taxon-name> Lewis, 1894: 200 (Sapporo, Japan; by original designation); <xref ref-type="bibr" rid="B12">Ôhira 1970</xref>: 22; <xref ref-type="bibr" rid="B6">Gurjeva 1974</xref>: 108; <xref ref-type="bibr" rid="B10">Kishii 1987</xref>: 91; <xref ref-type="bibr" rid="B14">Park et al. 1993</xref>: 179; <xref ref-type="bibr" rid="B17">Suzuki 1999</xref>: 113; <xref ref-type="bibr" rid="B11">Kishii 2001</xref>: 206; <xref ref-type="bibr" rid="B3">Cate et al. 2007</xref>: 172; <xref ref-type="bibr" rid="B8">Han et al. 2016</xref>: 72.</comment></tp:nomenclature-citation></tp:nomenclature-citation-list></tp:nomenclature><tp:treatment-sec sec-type="diagnosis" id="SECID0EKOAC"><title>Diagnosis.</title><p>Body length: 11–16 mm; frons triangularly depressed behind supra antennal carina, which is strongly thickened and overhanging labrum and nasale, carina elevated above part of frons immediately posterior to it in dorsal view; supra-orbital groove broadly excavated; antennae serrate from 3<sup>rd</sup> antennomere; pronotum mostly longer than wide, pronotal disc with weak median depression; hind angles of pronotum unicarinate; sublateral incisions at posterior margin of pronotum small, or tooth-like; prosternal sutures not grooved anteriorly; apical end of tarsomeres 2 and 3 lobed beneath; aedeagus with simple and narrow parameres apices, without apico-lateral expansion at apex, penis gradually narrowed and acute at apex (after <xref ref-type="bibr" rid="B8">Han et al. 2016</xref>).</p></tp:treatment-sec><tp:treatment-sec sec-type="distribution" id="SECID0EWOAC"><title>Distribution.</title><p>China, Japan, and Korea.</p></tp:treatment-sec><tp:treatment-sec sec-type="remarks" id="SECID0E2OAC"><title>Remarks.</title><p>Based on a study of the descriptions and photos of <italic><tp:taxon-name><tp:taxon-name-part taxon-name-part-type="genus" reg="Athous">Athous</tp:taxon-name-part></tp:taxon-name></italic> (<tp:taxon-name><tp:taxon-name-part taxon-name-part-type="family">Elateridae</tp:taxon-name-part></tp:taxon-name>, <tp:taxon-name><tp:taxon-name-part taxon-name-part-type="subfamily">Dendrometrinae</tp:taxon-name-part></tp:taxon-name>) species from North America, we found the <italic><tp:taxon-name><tp:taxon-name-part taxon-name-part-type="genus" reg="Athous">Athous</tp:taxon-name-part><tp:taxon-name-part taxon-name-part-type="species" reg="cucullatus">cucullatus</tp:taxon-name-part></tp:taxon-name></italic> (Say, 1825) species-group shares many characters with <italic><tp:taxon-name><tp:taxon-name-part taxon-name-part-type="genus" reg="Scutellathous">Scutellathous</tp:taxon-name-part></tp:taxon-name></italic> (Becker, 1979). These include head flattened with triangular depression; frontal carina prominent, well elevated above labrum; eyes large; punctures on pronotum umbillicate; tarsomeres 2- and 3-lobed; and male genitalia with parameres lacking subapical lateral tooth and dorsal carina. However, lobes on tarsomeres 2 and 3 are smaller in <italic><tp:taxon-name><tp:taxon-name-part taxon-name-part-type="genus" reg="Scutellathous">Scutellathous</tp:taxon-name-part></tp:taxon-name></italic>, the carinae on the pronotal hind angles are present and sharp in all <italic><tp:taxon-name><tp:taxon-name-part taxon-name-part-type="genus" reg="Scutellathous">Scutellathous</tp:taxon-name-part></tp:taxon-name></italic> (absent or present in <italic><tp:taxon-name><tp:taxon-name-part taxon-name-part-type="genus" reg="Athous">A.</tp:taxon-name-part><tp:taxon-name-part taxon-name-part-type="species" reg="cucullatus">cucullatus</tp:taxon-name-part></tp:taxon-name></italic> group), and base of pronotum with sublateral incisions near hind angles in all <italic><tp:taxon-name><tp:taxon-name-part taxon-name-part-type="genus" reg="Scutellathous">Scutellathous</tp:taxon-name-part></tp:taxon-name></italic> (some without incisions in <italic><tp:taxon-name><tp:taxon-name-part taxon-name-part-type="genus" reg="Athous">A.</tp:taxon-name-part><tp:taxon-name-part taxon-name-part-type="species" reg="cucullatus">cucullatus</tp:taxon-name-part></tp:taxon-name></italic> group). Further comparison of members of the North American <italic><tp:taxon-name><tp:taxon-name-part taxon-name-part-type="genus" reg="Athous">Athous</tp:taxon-name-part><tp:taxon-name-part taxon-name-part-type="species" reg="cucullatus">cucullatus</tp:taxon-name-part></tp:taxon-name></italic> species group to <italic><tp:taxon-name><tp:taxon-name-part taxon-name-part-type="genus" reg="Ohirathous">Ohirathous</tp:taxon-name-part></tp:taxon-name></italic> is needed.</p><sec sec-type="Key to the male species of Scutellathous Kishii from China" id="SECID0ECCAE"><title>Key to the male species of <italic><tp:taxon-name><tp:taxon-name-part taxon-name-part-type="genus" reg="Scutellathous">Scutellathous</tp:taxon-name-part></tp:taxon-name></italic> Kishii from China</title><table-wrap content-type="key" position="anchor" orientation="portrait"><table id="TID0EEHAC" rules="all"><tbody><tr><td rowspan="1" colspan="1">1</td><td rowspan="1" colspan="1">Pronotum with a median furrow (Fig. <xref ref-type="fig" rid="F7">7b</xref>) or non-furrowed glabrous line (Figs <xref ref-type="fig" rid="F2">2e</xref>, <xref ref-type="fig" rid="F9">9a</xref>) through the entire length</td><td rowspan="1" colspan="1">
                      <bold>2</bold>
                    </td></tr><tr><td rowspan="1" colspan="1">–</td><td rowspan="1" colspan="1">Pronotum with a median furrow only on posterior half, never with non-furrowed glabrous line</td><td rowspan="1" colspan="1">
                      <bold>4</bold>
                    </td></tr><tr><td rowspan="1" colspan="1">2</td><td rowspan="1" colspan="1">Aedeagus with penis reaching beyond parameres (Fig. <xref ref-type="fig" rid="F8">8a–d</xref>); scutellar shield 1.5 times longer than wide (Fig. <xref ref-type="fig" rid="F7">7f</xref>)</td><td rowspan="1" colspan="1">
                      <bold><italic><tp:taxon-name><tp:taxon-name-part taxon-name-part-type="genus" reg="Scutellathous">S.</tp:taxon-name-part><tp:taxon-name-part taxon-name-part-type="species" reg="nanlingensis">nanlingensis</tp:taxon-name-part></tp:taxon-name></italic> sp. nov.</bold>
                    </td></tr><tr><td rowspan="1" colspan="1">–</td><td rowspan="1" colspan="1">Penis reaching only to apex of parameres (Figs <xref ref-type="fig" rid="F4">4a–c</xref>, <xref ref-type="fig" rid="F11">11e</xref>); scutellar shield 1.1 times longer than wide (Figs <xref ref-type="fig" rid="F2">2f</xref>, <xref ref-type="fig" rid="F11">11b</xref>)</td><td rowspan="1" colspan="1">
                      <bold>3</bold>
                    </td></tr><tr><td rowspan="1" colspan="1">3</td><td rowspan="1" colspan="1">More pubescent, dorsal pubescence partially hiding integument (Fig. <xref ref-type="fig" rid="F9">9a</xref>); body brown-black; pronotal hind angles convergent posterad (Fig. <xref ref-type="fig" rid="F10">10c</xref>)</td><td rowspan="1" colspan="1">
                      <bold><italic><tp:taxon-name><tp:taxon-name-part taxon-name-part-type="genus" reg="Scutellathous">S.</tp:taxon-name-part><tp:taxon-name-part taxon-name-part-type="species" reg="quadrata">quadrata</tp:taxon-name-part></tp:taxon-name></italic> sp. nov.</bold>
                    </td></tr><tr><td rowspan="1" colspan="1">–</td><td rowspan="1" colspan="1">Less pubescent and more shiny (Fig. <xref ref-type="fig" rid="F1">1a</xref>); body red-brown; pronotal hind angles divergent posterad (Fig. <xref ref-type="fig" rid="F2">2e</xref>)</td><td rowspan="1" colspan="1">
                      <bold><italic><tp:taxon-name><tp:taxon-name-part taxon-name-part-type="genus" reg="Scutellathous">S.</tp:taxon-name-part><tp:taxon-name-part taxon-name-part-type="species" reg="habenularis">habenularis</tp:taxon-name-part></tp:taxon-name></italic> sp. nov.</bold>
                    </td></tr><tr><td rowspan="1" colspan="1">4</td><td rowspan="1" colspan="1">Elytra with a short spine near humeral angles in dorsal view; antenna falling short of pronotal hind angle apex by length of the last antennomere; hind angles not divergent posterad</td><td rowspan="1" colspan="1">
                      <bold><italic><tp:taxon-name><tp:taxon-name-part taxon-name-part-type="genus" reg="Scutellathous">S.</tp:taxon-name-part><tp:taxon-name-part taxon-name-part-type="species" reg="spinosus">spinosus</tp:taxon-name-part></tp:taxon-name></italic> Platia &amp; Schimmel, 2007</bold>
                    </td></tr><tr><td rowspan="1" colspan="1">–</td><td rowspan="1" colspan="1">Elytra without spine near humeral angles; antenna longer, exceeding apex of hind angle of pronotum by at least length of two antennomeres; hind angles divergent</td><td rowspan="1" colspan="1">
                      <bold><italic><tp:taxon-name><tp:taxon-name-part taxon-name-part-type="genus" reg="Scutellathous">S.</tp:taxon-name-part><tp:taxon-name-part taxon-name-part-type="species" reg="yamashitai">yamashitai</tp:taxon-name-part></tp:taxon-name></italic> Arimoto, 1992</bold>
                    </td></tr></tbody></table></table-wrap></sec><sec sec-type="Checklist of Scutellathous from China" id="SECID0ETJAE"><title>Checklist of <italic><tp:taxon-name><tp:taxon-name-part taxon-name-part-type="genus" reg="Scutellathous">Scutellathous</tp:taxon-name-part></tp:taxon-name></italic> from China</title><p><italic><tp:taxon-name><tp:taxon-name-part taxon-name-part-type="genus" reg="Scutellathous">Scutellathous</tp:taxon-name-part><tp:taxon-name-part taxon-name-part-type="species" reg="habenularis">habenularis</tp:taxon-name-part></tp:taxon-name></italic> sp. nov. [China (Yunnan)]</p><p><italic><tp:taxon-name><tp:taxon-name-part taxon-name-part-type="genus" reg="Scutellathous">Scutellathous</tp:taxon-name-part><tp:taxon-name-part taxon-name-part-type="species" reg="nanlingensis">nanlingensis</tp:taxon-name-part></tp:taxon-name></italic> sp. nov. [China (Guangdong)]</p><p><italic><tp:taxon-name><tp:taxon-name-part taxon-name-part-type="genus" reg="Scutellathous">Scutellathous</tp:taxon-name-part><tp:taxon-name-part taxon-name-part-type="species" reg="quadrata">quadrata</tp:taxon-name-part></tp:taxon-name></italic> sp. nov. [China (Zhejiang)]</p><p><italic><tp:taxon-name><tp:taxon-name-part taxon-name-part-type="genus" reg="Scutellathous">Scutellathous</tp:taxon-name-part><tp:taxon-name-part taxon-name-part-type="species" reg="spinosus">spinosus</tp:taxon-name-part></tp:taxon-name></italic> Platia &amp; Schimmel, 2007 [China (Taiwan)]</p><p><italic><tp:taxon-name><tp:taxon-name-part taxon-name-part-type="genus" reg="Scutellathous">Scutellathous</tp:taxon-name-part><tp:taxon-name-part taxon-name-part-type="species" reg="yamashitai">yamashitai</tp:taxon-name-part></tp:taxon-name></italic> Arimoto, 1992 [China (Taiwan)]</p></sec></tp:treatment-sec><tp:treatment-sec><!--Section generated to contain objects referenced in tp:taxon-treatment.--><fig id="F7" position="float" orientation="portrait"><label>Figure 7.</label><caption><p><italic><tp:taxon-name><tp:taxon-name-part taxon-name-part-type="genus" reg="Scutellathous">Scutellathous</tp:taxon-name-part><tp:taxon-name-part taxon-name-part-type="species" reg="nanlingensis">nanlingensis</tp:taxon-name-part></tp:taxon-name></italic> sp. nov., holotype, male <bold>a</bold> head, antero-dorsal view <bold>b</bold> pronotum, dorsal view <bold>c</bold> prothorax, ventral view <bold>d</bold> prothorax, lateral view <bold>e</bold> middle leg, dorso-lateral view <bold>f</bold> scutellar shield, dorsal view <bold>g</bold> hind coxae, ventral view <bold>h</bold> surface of elytra, dorsal view <bold>i</bold> surface of pronotum, dorsal view <bold>j</bold> antenna, lateral view.</p></caption><graphic xmlns:xlink="http://www.w3.org/1999/xlink" xlink:href="zookeys-857-085-g007.jpg" position="float" orientation="portrait" xlink:type="simple" id="oo_312926.jpg"/></fig><fig id="F2" position="float" orientation="portrait"><label>Figure 2.</label><caption><p><italic><tp:taxon-name><tp:taxon-name-part taxon-name-part-type="genus" reg="Scutellathous">Scutellathous</tp:taxon-name-part><tp:taxon-name-part taxon-name-part-type="species" reg="habenularis">habenularis</tp:taxon-name-part></tp:taxon-name></italic> sp. nov., holotype, male <bold>a</bold> head, ventral view <bold>b</bold> head, antero-dorsal view <bold>c</bold> head, dorsal view <bold>d</bold> prothorax, ventral view <bold>e</bold> pronotum, dorsal view <bold>f</bold> scutellar shield, dorsal view.</p></caption><graphic xmlns:xlink="http://www.w3.org/1999/xlink" xlink:href="zookeys-857-085-g002.jpg" position="float" orientation="portrait" xlink:type="simple" id="oo_312920.jpg"/></fig><fig id="F9" position="float" orientation="portrait"><label>Figure 9.</label><caption><p>Habitus of <italic><tp:taxon-name><tp:taxon-name-part taxon-name-part-type="genus" reg="Scutellathous">Scutellathous</tp:taxon-name-part><tp:taxon-name-part taxon-name-part-type="species" reg="quadrata">quadrata</tp:taxon-name-part></tp:taxon-name></italic> sp. nov., holotype, male <bold>a</bold> dorsal view <bold>b</bold> ventral view <bold>c</bold> lateral view.</p></caption><graphic xmlns:xlink="http://www.w3.org/1999/xlink" xlink:href="zookeys-857-085-g009.jpg" position="float" orientation="portrait" xlink:type="simple" id="oo_312928.jpg"/></fig><fig id="F8" position="float" orientation="portrait"><label>Figure 8.</label><caption><p>Aedeagus of <italic><tp:taxon-name><tp:taxon-name-part taxon-name-part-type="genus" reg="Scutellathous">Scutellathous</tp:taxon-name-part><tp:taxon-name-part taxon-name-part-type="species" reg="nanlingensis">nanlingensis</tp:taxon-name-part></tp:taxon-name></italic> sp. nov., holotype <bold>a</bold> dorsal view <bold>b</bold> ventral view <bold>c</bold> lateral view <bold>d</bold> dorsal view (not shrunken).</p></caption><graphic xmlns:xlink="http://www.w3.org/1999/xlink" xlink:href="zookeys-857-085-g008.jpg" position="float" orientation="portrait" xlink:type="simple" id="oo_312927.jpg"/></fig><fig id="F4" position="float" orientation="portrait"><label>Figure 4.</label><caption><p>Aedeagus of <italic><tp:taxon-name><tp:taxon-name-part taxon-name-part-type="genus" reg="Scutellathous">Scutellathous</tp:taxon-name-part><tp:taxon-name-part taxon-name-part-type="species" reg="habenularis">habenularis</tp:taxon-name-part></tp:taxon-name></italic> sp. nov., holotype, male <bold>a</bold> dorsal view <bold>b</bold> ventral view <bold>c</bold> lateral view.</p></caption><graphic xmlns:xlink="http://www.w3.org/1999/xlink" xlink:href="zookeys-857-085-g004.jpg" position="float" orientation="portrait" xlink:type="simple" id="oo_312923.jpg"/></fig><fig id="F11" position="float" orientation="portrait"><label>Figure 11.</label><caption><p><italic><tp:taxon-name><tp:taxon-name-part taxon-name-part-type="genus" reg="Scutellathous">Scutellathous</tp:taxon-name-part><tp:taxon-name-part taxon-name-part-type="species" reg="quadrata">quadrata</tp:taxon-name-part></tp:taxon-name></italic> sp. nov., holotype, male <bold>a</bold> surface of elytra, dorsal view <bold>b</bold> scutellar shield, dorsal view <bold>c</bold> antenna, lateral view <bold>d</bold> hind leg and abdomen, ventral view <bold>e</bold> aedeagus, dorsal view.</p></caption><graphic xmlns:xlink="http://www.w3.org/1999/xlink" xlink:href="zookeys-857-085-g011.jpg" position="float" orientation="portrait" xlink:type="simple" id="oo_312930.jpg"/></fig><fig id="F10" position="float" orientation="portrait"><label>Figure 10.</label><caption><p><italic><tp:taxon-name><tp:taxon-name-part taxon-name-part-type="genus" reg="Scutellathous">Scutellathous</tp:taxon-name-part><tp:taxon-name-part taxon-name-part-type="species" reg="quadrata">quadrata</tp:taxon-name-part></tp:taxon-name></italic> sp. nov., holotype, male <bold>a</bold> head, dorsal view <bold>b</bold> head, antero-dorsal view <bold>c</bold> pronotum, dorsal view <bold>d</bold> prothorax, ventral view.</p></caption><graphic xmlns:xlink="http://www.w3.org/1999/xlink" xlink:href="zookeys-857-085-g010.jpg" position="float" orientation="portrait" xlink:type="simple" id="oo_312929.jpg"/></fig><fig id="F1" position="float" orientation="portrait"><label>Figure 1.</label><caption><p>Habitus of <italic><tp:taxon-name><tp:taxon-name-part taxon-name-part-type="genus" reg="Scutellathous">Scutellathous</tp:taxon-name-part><tp:taxon-name-part taxon-name-part-type="species" reg="habenularis">habenularis</tp:taxon-name-part></tp:taxon-name></italic> sp. nov., holotype, male <bold>a</bold> dorsal view <bold>b</bold> ventral view <bold>c</bold> lateral view.</p></caption><graphic xmlns:xlink="http://www.w3.org/1999/xlink" xlink:href="zookeys-857-085-g001.jpg" position="float" orientation="portrait" xlink:type="simple" id="oo_312919.jpg"/></fig></tp:treatment-sec><ref-list><ref id="B12"><mixed-citation xmlns:xlink="http://www.w3.org/1999/xlink" xlink:type="simple"><person-group><name name-style="western"><surname>Ôhira</surname><given-names>H</given-names></name></person-group> (<year>1970</year>) <article-title><tp:taxon-name><tp:taxon-name-part taxon-name-part-type="family">Elateridae</tp:taxon-name-part></tp:taxon-name> in Japan (V).</article-title><source>Nature and Insects</source><volume>5</volume>: <fpage>19</fpage>–<lpage>24</lpage>.</mixed-citation></ref><ref id="B6"><mixed-citation xmlns:xlink="http://www.w3.org/1999/xlink" xlink:type="simple"><person-group><name name-style="western"><surname>Gurjeva</surname><given-names>EL</given-names></name></person-group> (<year>1974</year>) <article-title>Stroenie grudnogo otdela zhukov-shchelkunov (<tp:taxon-name><tp:taxon-name-part taxon-name-part-type="order">Coleoptera</tp:taxon-name-part></tp:taxon-name>, <tp:taxon-name><tp:taxon-name-part taxon-name-part-type="family">Elateridae</tp:taxon-name-part></tp:taxon-name>) I znachenie ego priznakov dlya sistemy semeistva [Thoracic structure of click beetles (<tp:taxon-name><tp:taxon-name-part taxon-name-part-type="order">Coleoptera</tp:taxon-name-part></tp:taxon-name>, <tp:taxon-name><tp:taxon-name-part taxon-name-part-type="family">Elateridae</tp:taxon-name-part></tp:taxon-name>) and the significance of the structural characters for the system of the family].</article-title><source>Entomologicheskoe Obozrenie</source><volume>53</volume>: <fpage>96</fpage>–<lpage>113</lpage>.</mixed-citation></ref><ref id="B10"><mixed-citation xmlns:xlink="http://www.w3.org/1999/xlink" xlink:type="simple"><person-group><name name-style="western"><surname>Kishii</surname><given-names>T</given-names></name></person-group> (<year>1987</year>) <source>A taxonomic study of the Japanese <tp:taxon-name><tp:taxon-name-part taxon-name-part-type="family">Elateridae</tp:taxon-name-part></tp:taxon-name> (<tp:taxon-name><tp:taxon-name-part taxon-name-part-type="order">Coleoptera</tp:taxon-name-part></tp:taxon-name>), with the keys to the subfamilies, tribes and genera. T.</source><publisher-name>Kishii</publisher-name>, <publisher-loc>Kyoto</publisher-loc>, <size units="page">262 pp</size>.</mixed-citation></ref><ref id="B14"><mixed-citation xmlns:xlink="http://www.w3.org/1999/xlink" xlink:type="simple"><person-group><name name-style="western"><surname>Park</surname><given-names>JS</given-names></name><name name-style="western"><surname>Ku</surname><given-names>DS</given-names></name><name name-style="western"><surname>Han</surname><given-names>KD</given-names></name></person-group> (<year>1993</year>) <article-title>Faunistic Study on the Insect from Hamyang-gun and Paemsagol area of Mt Chiri.</article-title><source>Report of the Korean Association for Conservation of Nature</source><volume>31</volume>: <fpage>158</fpage>–<lpage>213</lpage>.</mixed-citation></ref><ref id="B17"><mixed-citation xmlns:xlink="http://www.w3.org/1999/xlink" xlink:type="simple"><person-group><name name-style="western"><surname>Suzuki</surname><given-names>W</given-names></name></person-group> (<year>1999</year>) <article-title>Catalogue of the Family <tp:taxon-name><tp:taxon-name-part taxon-name-part-type="family">Elateridae</tp:taxon-name-part></tp:taxon-name> (<tp:taxon-name><tp:taxon-name-part taxon-name-part-type="order">Coleoptera</tp:taxon-name-part></tp:taxon-name>) of Taiwan.</article-title><source>Miscellaneous Reports of the Hiwa Museum for Natural History</source><volume>38</volume>: <fpage>1</fpage>–<lpage>348</lpage>.</mixed-citation></ref><ref id="B11"><mixed-citation xmlns:xlink="http://www.w3.org/1999/xlink" xlink:type="simple"><person-group><name name-style="western"><surname>Kishii</surname><given-names>T</given-names></name></person-group> (<year>2001</year>) <article-title>Revision of the genus <italic><tp:taxon-name><tp:taxon-name-part taxon-name-part-type="genus">Scutellathous</tp:taxon-name-part></tp:taxon-name></italic> from Japan, with descriptions of two new species and taxonomic notes on its relatives (<tp:taxon-name><tp:taxon-name-part taxon-name-part-type="family">Elateridae</tp:taxon-name-part></tp:taxon-name>, <tp:taxon-name><tp:taxon-name-part taxon-name-part-type="order">Coleoptera</tp:taxon-name-part></tp:taxon-name>) “Some new forms of <tp:taxon-name><tp:taxon-name-part taxon-name-part-type="family">Elateridae</tp:taxon-name-part></tp:taxon-name> in Japan (XXXI)”.</article-title><source>Special publication of the Japan Coleopterological Society</source><volume>1</volume>: <fpage>205</fpage>–<lpage>214</lpage>.</mixed-citation></ref><ref id="B3"><mixed-citation xmlns:xlink="http://www.w3.org/1999/xlink" xlink:type="simple"><person-group><name name-style="western"><surname>Cate</surname><given-names>PC</given-names></name><name name-style="western"><surname>Sánchez-Ruiz</surname><given-names>A</given-names></name><name name-style="western"><surname>Löbl</surname><given-names>I</given-names></name><name name-style="western"><surname>Smetana</surname><given-names>A</given-names></name></person-group> (<year>2007</year>) <article-title><tp:taxon-name><tp:taxon-name-part taxon-name-part-type="family">Elateridae</tp:taxon-name-part></tp:taxon-name>.</article-title> In: <person-group><name name-style="western"><surname>Löbl</surname><given-names>I</given-names></name><name name-style="western"><surname>Smetana</surname><given-names>A</given-names></name></person-group> (<role>Eds</role>) <issue-title>Catalogue of Palaearctic Coleoptera.</issue-title><source>Vol. 4. Apollo Books, Stenstrup</source>, <fpage>89</fpage>–<lpage>209</lpage>. <ext-link xlink:type="simple" ext-link-type="doi" xlink:href="10.1163/9789004309142_003">https://doi.org/10.1163/9789004309142_003</ext-link></mixed-citation></ref><ref id="B8"><mixed-citation xmlns:xlink="http://www.w3.org/1999/xlink" xlink:type="simple"><person-group><name name-style="western"><surname>Han</surname><given-names>T</given-names></name><name name-style="western"><surname>Lee</surname><given-names>S</given-names></name><name name-style="western"><surname>Park</surname><given-names>IG</given-names></name><name name-style="western"><surname>Park</surname><given-names>H</given-names></name></person-group> (<year>2016</year>) <article-title>A taxonomic note on the genus <italic><tp:taxon-name><tp:taxon-name-part taxon-name-part-type="genus">Scutellathous</tp:taxon-name-part></tp:taxon-name></italic> Kishii, 1955 (<tp:taxon-name><tp:taxon-name-part taxon-name-part-type="order">Coleoptera</tp:taxon-name-part></tp:taxon-name>, <tp:taxon-name><tp:taxon-name-part taxon-name-part-type="family">Elateridae</tp:taxon-name-part></tp:taxon-name>) in Korea.</article-title><source>International Journal of Industrial Entomology</source><volume>33</volume>: <fpage>72</fpage>–<lpage>77</lpage>. doi: <ext-link xlink:type="simple" ext-link-type="doi" xlink:href="10.7852/ijie.2016.33.2.72">10.7852/ijie.2016.33.2.72</ext-link>.</mixed-citation></ref></ref-list></tp:taxon-treatment>
