# Supplementary material for: The genus Scutellathous Kishii, 1955 (Coleoptera, Elateridae, Dendrometrinae) in China, with description of three new species
Source: Zookeys. 2019 Jun 25;857:85–104. doi: 10.3897/zookeys.857.29011 (PMC6606672; doi:10.3897/zookeys.857.29011)
Supplement: XML Treatment for Scutellathous habenularis [file zookeys.857.29011-treatment2.xml]

<!DOCTYPE tp:taxon-treatment
  PUBLIC "-//TaxonX//DTD Taxonomic Treatment Publishing DTD v0 20100105//EN" "tax-treatment-NSO.dtd">
<tp:taxon-treatment xmlns:tp="http://www.plazi.org/taxpub"><tp:treatment-meta><kwd-group><label>Taxon classification</label><kwd><named-content xmlns:xlink="http://www.w3.org/1999/xlink" content-type="kingdom">Animalia</named-content></kwd><kwd><named-content xmlns:xlink="http://www.w3.org/1999/xlink" content-type="order">Coleoptera</named-content></kwd><kwd><named-content xmlns:xlink="http://www.w3.org/1999/xlink" content-type="family">Elateridae</named-content></kwd></kwd-group><mixed-citation publication-type="journal"><person-group><name><surname>Liu</surname><given-names>Zhen</given-names></name><name><surname>Jiang</surname><given-names>Shi-hong</given-names></name></person-group><article-title>The genus <italic><tp:taxon-name><tp:taxon-name-part taxon-name-part-type="genus" reg="Scutellathous">Scutellathous</tp:taxon-name-part></tp:taxon-name></italic> Kishii, 1955 (<tp:taxon-name><tp:taxon-name-part taxon-name-part-type="order">Coleoptera</tp:taxon-name-part></tp:taxon-name>, <tp:taxon-name><tp:taxon-name-part taxon-name-part-type="family">Elateridae</tp:taxon-name-part></tp:taxon-name>, <tp:taxon-name><tp:taxon-name-part taxon-name-part-type="subfamily">Dendrometrinae</tp:taxon-name-part></tp:taxon-name>) in China, with description of three new species</article-title><source>Zookeys</source><day>25</day><month>6</month><year>2019</year><volume>857</volume><fpage>85</fpage><lpage>104</lpage><pub-id pub-id-type="doi">10.3897/zookeys.857.29011</pub-id></mixed-citation></tp:treatment-meta><tp:nomenclature><tp:taxon-name>
            <tp:taxon-name-part taxon-name-part-type="genus" reg="Scutellathous">Scutellathous</tp:taxon-name-part>
            <tp:taxon-name-part taxon-name-part-type="species" reg="habenularis">habenularis</tp:taxon-name-part>
            <object-id xmlns:xlink="http://www.w3.org/1999/xlink" content-type="zoobank" xlink:type="simple">http://zoobank.org/FBAA77C9-3CBF-4DED-812E-98F9E3D13910</object-id>
          </tp:taxon-name><tp:taxon-authority>Liu &amp; Jiang</tp:taxon-authority><tp:taxon-status xmlns:xlink="http://www.w3.org/1999/xlink" xlink:type="simple">sp. nov.</tp:taxon-status><xref ref-type="fig" rid="F1">Figs 1</xref><xref ref-type="fig" rid="F2">, 2</xref><xref ref-type="fig" rid="F3">, 3</xref><xref ref-type="fig" rid="F4">, 4</xref><xref ref-type="fig" rid="F5">, 5</xref><xref ref-type="fig" rid="F12">, 12</xref></tp:nomenclature><tp:treatment-sec sec-type="type locality" id="SECID0EBOAE"><title>Type locality.</title><p>Yunnan, China.</p></tp:treatment-sec><tp:treatment-sec sec-type="material" id="SECID0EGOAE"><title>Material examined.</title><p>Holotype: ♂ (<abbrev xmlns:xlink="http://www.w3.org/1999/xlink" content-type="institution" xlink:title="Museum of Hebei University, Baoding, China" id="ABBRID0EMOAE" xlink:type="simple">MHBU</abbrev>), labels: 1) Yunnan Prov., Gaoligong Mts (2000 m, <named-content xmlns:xlink="http://www.w3.org/1999/xlink" content-type="dwc:verbatimCoordinates" xlink:type="simple"><named-content content-type="geo-json" specific-use="{&#34;type&#34;:&#34;Point&#34;,&#34;coordinates&#34;:[98.817056,25.985781]}" id="NCID0EUOAE" xlink:type="simple">25°59'8.81"N 98°49'1.40"E</named-content></named-content>) (高黎贡山), 2012.VII.23, leg. Ji-shan Xu et Ling-xiao Chang, Shenzhen Polytechnic; 2) Holotype, <italic><tp:taxon-name><tp:taxon-name-part taxon-name-part-type="genus" reg="Scutellathous">Scutellathous</tp:taxon-name-part><tp:taxon-name-part taxon-name-part-type="species" reg="habenularis">habenularis</tp:taxon-name-part></tp:taxon-name></italic> sp. nov., Liu et al. 2019; 3) No. 20180353. Paratype: 1♀ (<abbrev xmlns:xlink="http://www.w3.org/1999/xlink" content-type="institution" xlink:title="Museum of Hebei University, Baoding, China" id="ABBRID0EEPAE" xlink:type="simple">MHBU</abbrev>), labels: 1) Yunnan Prov., Gaoligong Mts (2000 m, <named-content xmlns:xlink="http://www.w3.org/1999/xlink" content-type="dwc:verbatimCoordinates" xlink:type="simple"><named-content content-type="geo-json" specific-use="{&#34;type&#34;:&#34;Point&#34;,&#34;coordinates&#34;:[98.817056,25.985781]}" id="NCID0EMPAE" xlink:type="simple">25°59'8.81"N 98°49'1.40"E</named-content></named-content>) (高黎贡山), 2012.VII.23, leg. Ji-shan Xu et Ling-xiao Chang, Shenzhen Polytechnic; 2) Paratype, <italic><tp:taxon-name><tp:taxon-name-part taxon-name-part-type="genus" reg="Scutellathous">Scutellathous</tp:taxon-name-part><tp:taxon-name-part taxon-name-part-type="species" reg="habenularis">habenularis</tp:taxon-name-part></tp:taxon-name></italic> sp.nov., Liu et al. 2019; 3) No. 20180354.</p></tp:treatment-sec><tp:treatment-sec sec-type="diagnosis" id="SECID0E3PAE"><title>Diagnosis.</title><p>Body bright red-brown, shiny; anterior edge of head truncate in dorsal view; antennae reaching apices of pronotal hind angles, nearly cylindrical from antennomere 6 onward, attached apico-dorsally, antennomere 3 1.8 times as long as 2 and nearly as long as 4; pronotum with hind angles divergent posterad, disc flat medially with only trace of a glabrous non-furrowed longitudinal line, shiny with umbillicate punctures; scutellar shield 1.1 times longer than wide; aedeagus with penis reaching to apex of parameres, penis gradually narrowed to pointed apex.</p><p><italic><tp:taxon-name><tp:taxon-name-part taxon-name-part-type="genus" reg="Scutellathous">Scutellathous</tp:taxon-name-part><tp:taxon-name-part taxon-name-part-type="species" reg="habenularis">habenularis</tp:taxon-name-part></tp:taxon-name></italic> is similar to <italic><tp:taxon-name><tp:taxon-name-part taxon-name-part-type="genus" reg="Scutellathous">S.</tp:taxon-name-part><tp:taxon-name-part taxon-name-part-type="species" reg="yamashitai">yamashitai</tp:taxon-name-part></tp:taxon-name></italic><xref ref-type="bibr" rid="B1">Arimoto 1992</xref>, but is distinguished by the glabrous non-furrowed longitudinal line throughout the length of the pronotum (with shallow median impression only on basal half of the pronotum in <italic><tp:taxon-name><tp:taxon-name-part taxon-name-part-type="genus" reg="Scutellathous">S.</tp:taxon-name-part><tp:taxon-name-part taxon-name-part-type="species" reg="yamashitai">yamashitai</tp:taxon-name-part></tp:taxon-name></italic>), the obtuse anterior angles of the pronotum (acute in <italic><tp:taxon-name><tp:taxon-name-part taxon-name-part-type="genus" reg="Scutellathous">S.</tp:taxon-name-part><tp:taxon-name-part taxon-name-part-type="species" reg="yamashitai">yamashitai</tp:taxon-name-part></tp:taxon-name></italic>), and the penis reaching beyond parameres (penis shorter than parameres in <italic><tp:taxon-name><tp:taxon-name-part taxon-name-part-type="genus" reg="Scutellathous">S.</tp:taxon-name-part><tp:taxon-name-part taxon-name-part-type="species" reg="yamashitai">yamashitai</tp:taxon-name-part></tp:taxon-name></italic>).</p></tp:treatment-sec><tp:treatment-sec sec-type="description" id="SECID0E5RAE"><title>Description.</title><p>Male (holotype). Body (Fig. <xref ref-type="fig" rid="F1">1a–c</xref>) length 14.8 mm, width 3.5 mm; bright red-brown on head, pronotum (except hind angles), and elytra near scutellar shield; ventral surfaces and legs brown-black, and antennae brown (except antennomere 1–2 brown-black); dorsal pubescence yellow, suberect, shorter, denser, and pointed anterad on pronotum and head, longer, sparser, semi-recumbant, pointed posterad on elytra, ventral pubescence more recumbent and thinner.</p><p><italic>Head.</italic> Anterior edge truncate in dorsal view (Fig. <xref ref-type="fig" rid="F2">2e</xref>), spaces between punctures shiny and 1–2 puncture diameters wide, punctures larger, denser, coarser in deep triangular depression (Fig. <xref ref-type="fig" rid="F2">2c</xref>); eye semi-spherical, ocular index 71; last segment of maxillary palpus 1.6 times longer than wide; antennae (Fig. <xref ref-type="fig" rid="F3">3e</xref>), reaching apices of pronotal hind angles, antennomeres 3 to 10 weakly serrate, nearly cylindrical from antennomere 6 onward, attached apico-dorsally, antennomere 1 robust, longest and subclavate, antennomere 2 shortest, obconic, 1.4 times longer than wide, antennomere 3 elongated triangular, 1.8 times as long as 2 and nearly as long as 4, antennomere 11 oblong, 5.0 times longer than wide, 1.1 times longer than antennomere 3, proportions of antennomeres as follows: 100; 52; 93; 95; 95; 94; 82; 96; 87; 82; 98.</p><p><italic>Thorax.</italic> Pronotum (Fig. <xref ref-type="fig" rid="F2">2e</xref>) nearly 1.2 times longer than wide, parallel-sided in dorsal view, except abruptly concave at anterior end and strongly concave before hind angles, widest at hind angles; disc flat medially with only trace of a glabrous non-furrowed longitudinal line, shiny with umbillicate punctures, spaces between punctures 1 to 2 puncture diameters wide medially (Fig. <xref ref-type="fig" rid="F3">3a</xref>), strongly umbillicate with interspaces 0.3 puncture diameter wide laterally and posteriorly; hypomera (Fig. <xref ref-type="fig" rid="F2">2d</xref>) with spaces between punctures narrower than half puncture diameter wide; hind angles (Fig. <xref ref-type="fig" rid="F2">2e</xref>) divergent, apex upheaved and obtuse, with carina extending only to basal 1/5 of pronotum along sides; sublateral incisions small. Prosternum shiny and sparsely, irregularly punctate, interspaces 1 to 4 times puncture diameters wide; anterior lobe (Fig. <xref ref-type="fig" rid="F2">2a</xref>) 2.3 times wider than long, with sparse, fine punctures. Prosternal process gradually narrowed to pointed apex. Meso- and meta-ventrites with stronger and denser punctures than those on prosternum, smooth. Metaventrite furrowed medially on anterior 3/4.</p><p><italic>Scutellar shield.</italic> 1.1 times longer than wide (Fig. <xref ref-type="fig" rid="F2">2f</xref>), widest posterad, narrowing anterad gradually at sides, hind margin arched, weakly emarginate anteriorly; disc convex with umbillicate punctures medially, spaces between punctures 2–3 puncture diameters wide, strongly rugose-punctate near edges, with short yellow, outwardly-oriented pubescence laterally.</p><p><italic>Elytra.</italic> Slender (Fig. <xref ref-type="fig" rid="F1">1a</xref>), 2.7 times longer than wide, 2.8 times longer and 1.1 times wider than prothorax respectively, widest at anterior one-fifth, parallel-sided, gradually narrowing to apex from midlength (Fig. <xref ref-type="fig" rid="F3">3b</xref>) with punctate striae, interpuncture spaces about 2–3 puncture diameters wide, interstriae slightly elevated, mostly smooth with smaller, shallower and sparser punctures than punctures within striae, interpuncture spaces about 3 puncture diameters wide, weakly and transversely rugulose anteriorly.</p><p><italic>Legs.</italic> Slender (Fig. <xref ref-type="fig" rid="F3">3f</xref>); tarsomere 3 with a larger lobe beneath than tarsomeres 2, tarsomere 4 shortest; metacoxal plate (Fig. <xref ref-type="fig" rid="F3">3c</xref>) with mesal parts subparallel-sided, then abruptly strongly narrowed into at lateral one-fourth.</p><p><italic>Abdomen.</italic> Surfaces of sternites III–VII like metaventrite, with punctures and pubescence more regular and evenly distributed laterally; sternite VII (Fig. <xref ref-type="fig" rid="F3">3d</xref>) broadly rounded, elongate, 1.7 times wider than long, punctures becoming bigger posteriorly.</p><p><italic>Genitalia.</italic> Aedeagus (Fig. <xref ref-type="fig" rid="F4">4a–c</xref>) slender, weakly sclerotized; penis reaching to apex of parameres, gradually narrowed to pointed apex; parameres thin, strongly sinuate laterally at midlength, tapered to rounded apex.</p><p><bold>Female.</bold> Like male (Fig. <xref ref-type="fig" rid="F5">5a</xref>), except larger (length: 15.9 mm, width: 3.9 mm), antennae shorter (short of pronotal hind angle apices by half length of last antennomere) and pronotum strongly arched laterally and narrowed anteriorly in dorsal view. Bursa copulatrix (Fig. <xref ref-type="fig" rid="F5">5b</xref>) weakly sclerotized (it dissolved after being macerated in 10% NaOH for 10 hours) with a circular thorny line and without thorny plates. Ovipositor (Fig. <xref ref-type="fig" rid="F5">5c</xref>) 2.3 times longer than wide, with short styli.</p><p><bold>Larva.</bold> Unknown.</p></tp:treatment-sec><tp:treatment-sec sec-type="etymology" id="SECID0EUVAE"><title>Etymology.</title><p>The name of the new species is derived from the Latin “<italic><tp:taxon-name><tp:taxon-name-part taxon-name-part-type="genus" reg="Scutellathous"/><tp:taxon-name-part taxon-name-part-type="species" reg="habenularis">habenularis</tp:taxon-name-part></tp:taxon-name></italic>” (Latin for “strip”) referring to its hind coxae abruptly and strongly narrowed into a strip at lateral one-fourth part.</p></tp:treatment-sec><tp:treatment-sec sec-type="distribution" id="SECID0EEWAE"><title>Distribution.</title><p>China: Yunnan (Fig. <xref ref-type="fig" rid="F12">12</xref>).</p></tp:treatment-sec><tp:treatment-sec sec-type="biology" id="SECID0EOWAE"><title>Biology.</title><p>Collected around the elevation of 2000 m in subtropical evergreen forest.</p></tp:treatment-sec><tp:treatment-sec sec-type="remarks" id="SECID0ETWAE"><title>Remarks.</title><p>Its bursa copulatrix resembles <italic><tp:taxon-name><tp:taxon-name-part taxon-name-part-type="genus" reg="Ohirathous">Ohirathous</tp:taxon-name-part></tp:taxon-name></italic> in sharing a circular thorny line, but differs in lacking thorny plates. Other characters (carina on hind angles extending only basal 1/5 of pronotal length; antennomere 3 2.1 times as long as 2; shape of male genitalia; shape of female pronotum; only tarsomeres 2 and 3 lobed beneath) are consistent with the diagnosis of genus <italic><tp:taxon-name><tp:taxon-name-part taxon-name-part-type="genus" reg="Scutellathous">Scutellathous</tp:taxon-name-part></tp:taxon-name></italic>. Structures of the bursa copulatrix are diverse within <italic><tp:taxon-name><tp:taxon-name-part taxon-name-part-type="genus" reg="Scutellathous">Scutellathous</tp:taxon-name-part></tp:taxon-name></italic> species – from five thorny plates (<italic><tp:taxon-name><tp:taxon-name-part taxon-name-part-type="genus" reg="Scutellathous">S.</tp:taxon-name-part><tp:taxon-name-part taxon-name-part-type="species" reg="comes">comes</tp:taxon-name-part></tp:taxon-name></italic>, <italic><tp:taxon-name><tp:taxon-name-part taxon-name-part-type="genus" reg="Scutellathous">S.</tp:taxon-name-part><tp:taxon-name-part taxon-name-part-type="species" reg="porrecticollis">porrecticollis</tp:taxon-name-part></tp:taxon-name></italic>, <italic><tp:taxon-name><tp:taxon-name-part taxon-name-part-type="genus" reg="Scutellathous">S.</tp:taxon-name-part><tp:taxon-name-part taxon-name-part-type="species" reg="sasajii">sasajii</tp:taxon-name-part></tp:taxon-name></italic>, <italic><tp:taxon-name><tp:taxon-name-part taxon-name-part-type="genus" reg="Scutellathous">S.</tp:taxon-name-part><tp:taxon-name-part taxon-name-part-type="species" reg="shikokuanus">shikokuanus</tp:taxon-name-part></tp:taxon-name></italic>) or four (<italic><tp:taxon-name><tp:taxon-name-part taxon-name-part-type="genus" reg="Scutellathous">S.</tp:taxon-name-part><tp:taxon-name-part taxon-name-part-type="species" reg="seinoi">seinoi</tp:taxon-name-part></tp:taxon-name></italic>) thorny plates and without thorny line to no thorny plates but with thorny line in <italic><tp:taxon-name><tp:taxon-name-part taxon-name-part-type="genus" reg="Scutellathous">S.</tp:taxon-name-part><tp:taxon-name-part taxon-name-part-type="species" reg="habenularis">habenularis</tp:taxon-name-part></tp:taxon-name></italic>. The bursa copulatrix structure of <italic><tp:taxon-name><tp:taxon-name-part taxon-name-part-type="genus" reg="Ohirathous">Ohirathous</tp:taxon-name-part></tp:taxon-name></italic> (a circular thorny line and two thorny plates) falls within the range of variation observed in <italic><tp:taxon-name><tp:taxon-name-part taxon-name-part-type="genus" reg="Scutellathous">Scutellathous</tp:taxon-name-part></tp:taxon-name></italic> and does not support distinction of <italic><tp:taxon-name><tp:taxon-name-part taxon-name-part-type="genus" reg="Ohirathous">Ohirathous</tp:taxon-name-part></tp:taxon-name></italic> from <italic><tp:taxon-name><tp:taxon-name-part taxon-name-part-type="genus" reg="Scutellathous">Scutellathous</tp:taxon-name-part></tp:taxon-name></italic>. Unfortunately, male genitalia of <italic><tp:taxon-name><tp:taxon-name-part taxon-name-part-type="genus" reg="Ohirathous">Ohirathous</tp:taxon-name-part></tp:taxon-name></italic> is unknown. Further phylogenetic study is needed to understand the monophyly of <italic><tp:taxon-name><tp:taxon-name-part taxon-name-part-type="genus" reg="Ohirathous">Ohirathous</tp:taxon-name-part></tp:taxon-name></italic> and the relationship between these two genera.</p><fig id="F1" position="float" orientation="portrait"><label>Figure 1.</label><caption><p>Habitus of <italic><tp:taxon-name><tp:taxon-name-part taxon-name-part-type="genus" reg="Scutellathous">Scutellathous</tp:taxon-name-part><tp:taxon-name-part taxon-name-part-type="species" reg="habenularis">habenularis</tp:taxon-name-part></tp:taxon-name></italic> sp. nov., holotype, male <bold>a</bold> dorsal view <bold>b</bold> ventral view <bold>c</bold> lateral view.</p></caption><graphic xmlns:xlink="http://www.w3.org/1999/xlink" xlink:href="zookeys-857-085-g001.jpg" position="float" orientation="portrait" xlink:type="simple" id="oo_312919.jpg"/></fig><fig id="F2" position="float" orientation="portrait"><label>Figure 2.</label><caption><p><italic><tp:taxon-name><tp:taxon-name-part taxon-name-part-type="genus" reg="Scutellathous">Scutellathous</tp:taxon-name-part><tp:taxon-name-part taxon-name-part-type="species" reg="habenularis">habenularis</tp:taxon-name-part></tp:taxon-name></italic> sp. nov., holotype, male <bold>a</bold> head, ventral view <bold>b</bold> head, antero-dorsal view <bold>c</bold> head, dorsal view <bold>d</bold> prothorax, ventral view <bold>e</bold> pronotum, dorsal view <bold>f</bold> scutellar shield, dorsal view.</p></caption><graphic xmlns:xlink="http://www.w3.org/1999/xlink" xlink:href="zookeys-857-085-g002.jpg" position="float" orientation="portrait" xlink:type="simple" id="oo_312920.jpg"/></fig><fig id="F3" position="float" orientation="portrait"><label>Figure 3.</label><caption><p><italic><tp:taxon-name><tp:taxon-name-part taxon-name-part-type="genus" reg="Scutellathous">Scutellathous</tp:taxon-name-part><tp:taxon-name-part taxon-name-part-type="species" reg="habenularis">habenularis</tp:taxon-name-part></tp:taxon-name></italic> sp. nov., holotype, male surface of pronotum, dorsal view <bold>b</bold> surface of elytra, dorsal view <bold>c</bold> hind coxae, ventral view <bold>d</bold> sternite VII, ventral view <bold>e</bold> antenna, lateral view <bold>f</bold> hind leg, anterior view.</p></caption><graphic xmlns:xlink="http://www.w3.org/1999/xlink" xlink:href="zookeys-857-085-g003.jpg" position="float" orientation="portrait" xlink:type="simple" id="oo_312921.jpg"/></fig><fig id="F4" position="float" orientation="portrait"><label>Figure 4.</label><caption><p>Aedeagus of <italic><tp:taxon-name><tp:taxon-name-part taxon-name-part-type="genus" reg="Scutellathous">Scutellathous</tp:taxon-name-part><tp:taxon-name-part taxon-name-part-type="species" reg="habenularis">habenularis</tp:taxon-name-part></tp:taxon-name></italic> sp. nov., holotype, male <bold>a</bold> dorsal view <bold>b</bold> ventral view <bold>c</bold> lateral view.</p></caption><graphic xmlns:xlink="http://www.w3.org/1999/xlink" xlink:href="zookeys-857-085-g004.jpg" position="float" orientation="portrait" xlink:type="simple" id="oo_312923.jpg"/></fig><fig id="F5" position="float" orientation="portrait"><label>Figure 5.</label><caption><p><italic><tp:taxon-name><tp:taxon-name-part taxon-name-part-type="genus" reg="Scutellathous">Scutellathous</tp:taxon-name-part><tp:taxon-name-part taxon-name-part-type="species" reg="habenularis">habenularis</tp:taxon-name-part></tp:taxon-name></italic> sp. nov., paratype, female <bold>a</bold> habitus, dorsal view <bold>b</bold> bursa copulatrix (before dissolved macerating in 10% NaOH for 10 hours) <bold>c</bold> ovipositor, dorsal view.</p></caption><graphic xmlns:xlink="http://www.w3.org/1999/xlink" xlink:href="zookeys-857-085-g005.jpg" position="float" orientation="portrait" xlink:type="simple" id="oo_312924.jpg"/></fig></tp:treatment-sec><tp:treatment-sec><!--Section generated to contain objects referenced in tp:taxon-treatment.--><fig id="F12" position="float" orientation="portrait"><label>Figure 12.</label><caption><p>Distribution map of <italic><tp:taxon-name><tp:taxon-name-part taxon-name-part-type="genus" reg="Scutellathous">Scutellathous</tp:taxon-name-part></tp:taxon-name></italic> Kishii, 1955 in China. (triangle) <italic><tp:taxon-name><tp:taxon-name-part taxon-name-part-type="genus" reg="Scutellathous">S.</tp:taxon-name-part><tp:taxon-name-part taxon-name-part-type="species" reg="spinosus">spinosus</tp:taxon-name-part></tp:taxon-name></italic> Platia &amp; Schimmel, 2007; (square) <italic><tp:taxon-name><tp:taxon-name-part taxon-name-part-type="genus" reg="Scutellathous">S.</tp:taxon-name-part><tp:taxon-name-part taxon-name-part-type="species" reg="quadrata">quadrata</tp:taxon-name-part></tp:taxon-name></italic> Liu &amp; Jiang, sp. nov.; (heart) <italic><tp:taxon-name><tp:taxon-name-part taxon-name-part-type="genus" reg="Scutellathous">S.</tp:taxon-name-part><tp:taxon-name-part taxon-name-part-type="species" reg="habenularis">habenularis</tp:taxon-name-part></tp:taxon-name></italic> Liu &amp; Jiang, sp. nov.; (circle): <italic><tp:taxon-name><tp:taxon-name-part taxon-name-part-type="genus" reg="Scutellathous">S.</tp:taxon-name-part><tp:taxon-name-part taxon-name-part-type="species" reg="nanlingensis">nanlingensis</tp:taxon-name-part></tp:taxon-name></italic> Liu &amp; Jiang, sp. nov.; (star) <italic><tp:taxon-name><tp:taxon-name-part taxon-name-part-type="genus" reg="Scutellathous">S.</tp:taxon-name-part><tp:taxon-name-part taxon-name-part-type="species" reg="yamashitai">yamashitai</tp:taxon-name-part></tp:taxon-name></italic> Arimoto, 1992.</p></caption><graphic xmlns:xlink="http://www.w3.org/1999/xlink" xlink:href="zookeys-857-085-g012.jpg" position="float" orientation="portrait" xlink:type="simple" id="oo_312931.jpg"/></fig></tp:treatment-sec><ref-list><ref id="B1"><mixed-citation xmlns:xlink="http://www.w3.org/1999/xlink" xlink:type="simple"><person-group><name name-style="western"><surname>Arimoto</surname><given-names>H</given-names></name></person-group> (<year>1992</year>) <article-title>Two new Elaterid beetles (<tp:taxon-name><tp:taxon-name-part taxon-name-part-type="order">Coleoptera</tp:taxon-name-part></tp:taxon-name>, <tp:taxon-name><tp:taxon-name-part taxon-name-part-type="family">Elateridae</tp:taxon-name-part></tp:taxon-name>) from Taiwan.</article-title><source>Elytra, Tokyo</source><volume>20</volume>: <fpage>73</fpage>–<lpage>78</lpage>.</mixed-citation></ref></ref-list></tp:taxon-treatment>
