# Supplementary material for: The genus Scutellathous Kishii, 1955 (Coleoptera, Elateridae, Dendrometrinae) in China, with description of three new species
Source: Zookeys. 2019 Jun 25;857:85–104. doi: 10.3897/zookeys.857.29011 (PMC6606672; doi:10.3897/zookeys.857.29011)
Supplement: XML Treatment for Scutellathous nanlingensis [file zookeys.857.29011-treatment3.xml]

<!DOCTYPE tp:taxon-treatment
  PUBLIC "-//TaxonX//DTD Taxonomic Treatment Publishing DTD v0 20100105//EN" "tax-treatment-NSO.dtd">
<tp:taxon-treatment xmlns:tp="http://www.plazi.org/taxpub"><tp:treatment-meta><kwd-group><label>Taxon classification</label><kwd><named-content xmlns:xlink="http://www.w3.org/1999/xlink" content-type="kingdom">Animalia</named-content></kwd><kwd><named-content xmlns:xlink="http://www.w3.org/1999/xlink" content-type="order">Coleoptera</named-content></kwd><kwd><named-content xmlns:xlink="http://www.w3.org/1999/xlink" content-type="family">Elateridae</named-content></kwd></kwd-group><mixed-citation publication-type="journal"><person-group><name><surname>Liu</surname><given-names>Zhen</given-names></name><name><surname>Jiang</surname><given-names>Shi-hong</given-names></name></person-group><article-title>The genus <italic><tp:taxon-name><tp:taxon-name-part taxon-name-part-type="genus" reg="Scutellathous">Scutellathous</tp:taxon-name-part></tp:taxon-name></italic> Kishii, 1955 (<tp:taxon-name><tp:taxon-name-part taxon-name-part-type="order">Coleoptera</tp:taxon-name-part></tp:taxon-name>, <tp:taxon-name><tp:taxon-name-part taxon-name-part-type="family">Elateridae</tp:taxon-name-part></tp:taxon-name>, <tp:taxon-name><tp:taxon-name-part taxon-name-part-type="subfamily">Dendrometrinae</tp:taxon-name-part></tp:taxon-name>) in China, with description of three new species</article-title><source>Zookeys</source><day>25</day><month>6</month><year>2019</year><volume>857</volume><fpage>85</fpage><lpage>104</lpage><pub-id pub-id-type="doi">10.3897/zookeys.857.29011</pub-id></mixed-citation></tp:treatment-meta><tp:nomenclature><tp:taxon-name>
            <tp:taxon-name-part taxon-name-part-type="genus" reg="Scutellathous">Scutellathous</tp:taxon-name-part>
            <tp:taxon-name-part taxon-name-part-type="species" reg="nanlingensis">nanlingensis</tp:taxon-name-part>
            <object-id xmlns:xlink="http://www.w3.org/1999/xlink" content-type="zoobank" xlink:type="simple">http://zoobank.org/25E7432B-DB2B-42CB-916A-50C7E0DCA4A5</object-id>
          </tp:taxon-name><tp:taxon-authority>Liu &amp; Jiang</tp:taxon-authority><tp:taxon-status xmlns:xlink="http://www.w3.org/1999/xlink" xlink:type="simple">sp. nov.</tp:taxon-status><xref ref-type="fig" rid="F6">Figs 6</xref><xref ref-type="fig" rid="F7">, 7</xref><xref ref-type="fig" rid="F8">, 8</xref><xref ref-type="fig" rid="F12">, 12</xref></tp:nomenclature><tp:treatment-sec sec-type="type locality" id="SECID0EUBAG"><title>Type locality.</title><p>Ruyuan Nanling Mts, Guangdong, China.</p></tp:treatment-sec><tp:treatment-sec sec-type="material" id="SECID0EZBAG"><title>Material examined.</title><p>Holotype: ♂ (<named-content xmlns:xlink="http://www.w3.org/1999/xlink" content-type="dwc:institutional_code" xlink:type="simple">SZPT</named-content>), labels: 1) Guangdong Prov., Ruyuan Nanling Mts (961 m, <named-content xmlns:xlink="http://www.w3.org/1999/xlink" content-type="dwc:verbatimCoordinates" xlink:type="simple"><named-content content-type="geo-json" specific-use="{&#34;type&#34;:&#34;Point&#34;,&#34;coordinates&#34;:[113.021758,24.925283]}" id="NCID0EHCAG" xlink:type="simple">24°55'31.02"N 113°01'18.33"E</named-content></named-content>) (南岭), 2008.VI–VII, leg. Lei Gao et Kai-xuan Chen; 2) Holotype, <italic><tp:taxon-name><tp:taxon-name-part taxon-name-part-type="genus" reg="Scutellathous">Scutellathous</tp:taxon-name-part><tp:taxon-name-part taxon-name-part-type="species" reg="nanlingensis">nanlingensis</tp:taxon-name-part></tp:taxon-name></italic> sp.nov., Liu et al. 2019; 3) No. 20180355.</p></tp:treatment-sec><tp:treatment-sec sec-type="diagnosis" id="SECID0EXCAG"><title>Diagnosis.</title><p>Antennae barely reaching apices of pronotal hind angles, antennomere 3 2.2 times longer than 2 and 1.1 times longer than 4; pronotum with narrow median furrow throughout length, shiny with fine, weakly umbillicate punctures; scutellar shield 1.5 times longer than wide; punctures on elytra becoming absent near apex; aedeagus with penis reaching beyond parameres, gradually narrowing to obtuse apex.</p><p><italic><tp:taxon-name><tp:taxon-name-part taxon-name-part-type="genus" reg="Scutellathous">Scutellathous</tp:taxon-name-part><tp:taxon-name-part taxon-name-part-type="species" reg="nanlingensis">nanlingensis</tp:taxon-name-part></tp:taxon-name></italic> is similar to <italic><tp:taxon-name><tp:taxon-name-part taxon-name-part-type="genus" reg="Scutellathous">S.</tp:taxon-name-part><tp:taxon-name-part taxon-name-part-type="species" reg="sasajii">sasajii</tp:taxon-name-part></tp:taxon-name></italic> Kishii, 2001, but can be separated from the latter by the short antennae of male (hardly or just reaching apices of pronotal hind angles; longer in <italic><tp:taxon-name><tp:taxon-name-part taxon-name-part-type="genus" reg="Scutellathous">S.</tp:taxon-name-part><tp:taxon-name-part taxon-name-part-type="species" reg="sasajii">sasajii</tp:taxon-name-part></tp:taxon-name></italic>, with apical three antennomeres exceeding apices of the hind angles), with narrow median furrow through the length of the pronotum (in <italic><tp:taxon-name><tp:taxon-name-part taxon-name-part-type="genus" reg="Scutellathous">S.</tp:taxon-name-part><tp:taxon-name-part taxon-name-part-type="species" reg="sasajii">sasajii</tp:taxon-name-part></tp:taxon-name></italic> the pronotum lacks longitudinal furrow), and the longer male penis.</p></tp:treatment-sec><tp:treatment-sec sec-type="description" id="SECID0EKEAG"><title>Description.</title><p>Male (holotype). Body (Fig. <xref ref-type="fig" rid="F6">6a–c</xref>) length 11.7 mm, body width 3.0 mm; red-brown, head, pronotum, base of elytra, ventral parts of the body and antennae darker, apex of mandible, inner margin of hypomeron, fore and middle coxae, apical parts of legs and elytra paler, more yellowish or reddish; dorsal pubescence yellow, semi-recumbent, longer, sparse and pointed anterad on pronotum and head, pointed posterad on elytra, ventral pubescence more recumbent, thinner and denser, especially on abdomen.</p><p><italic>Head.</italic> Anterior edge truncate in dorsal view (Fig. <xref ref-type="fig" rid="F7">7b</xref>), spaces between punctures shiny and 1 puncture diameter wide, punctures umbillicate and uniform, nearly contiguous in triangular, shallow depression and near supra antennal carina (Fig. <xref ref-type="fig" rid="F7">7a</xref>); eye, semi-spherical, ocular index 74; last segment of maxillary palpus 2.5 times longer than wide; antennae (Figs <xref ref-type="fig" rid="F6">6a</xref>, <xref ref-type="fig" rid="F7">7j</xref>) barely reaching apices of pronotal hind angles, antennomere 3 to 10 moderately serrate, attached apico-dorsally, antennomere 1 robust, longest and subclavate, antennomere 2 shortest, obconic, 1.7 times longer than wide, antennomere 3 elongated triangular, 2.2 times longer than 2 and 1.1 times longer than 4, antennomere 11 oblong, 5.6 times longer than wide, 1.1 times longer than antennomere 3, proportions of antennomeres as follows: 100; 43; 93; 82; 80; 76; 75; 70; 67; 72; 99.</p><p><italic>Thorax.</italic> Pronotum (Fig. <xref ref-type="fig" rid="F7">7b</xref>) nearly 1.2 times longer than wide in dorsal view, parallel-sided, except strongly arched anteriorly and weakly concave before hind angles, widest at posterior 1/3 and apices of hind angles; disc broadly flat medially, with narrow median furrow throughout length (Fig. <xref ref-type="fig" rid="F7">7b</xref>), shiny with fine, weakly-umbillicate punctures, spaces between punctures (Fig. <xref ref-type="fig" rid="F7">7i</xref>) 1 to 2 puncture diameters wide medially, weakly umbillicate with interspaces 0.5 to 1 puncture diameter wide laterally and posteriorly; hypomera with spaces between punctures 1 to 2 puncture diameters wide; hind angles not divergent, apex acute, with carina reaching basal third of pronotum, gradually approaching side posterad; sublateral incisions long. Prosternum (Fig. <xref ref-type="fig" rid="F7">7c</xref>, <xref ref-type="fig" rid="F7">7d</xref>) shiny and sparsely punctate, interspaces 2 to 3 puncture diameters wide; anterior lobe 2.4 times wider than long, with dense, coarse, punctures. Prosternal process (Fig. <xref ref-type="fig" rid="F7">7c</xref>, <xref ref-type="fig" rid="F7">7d</xref>) straight in lateral view, abruptly concave behind procoxae and obtusely pointed at apex. Meso- and meta-ventrites smooth with punctures like on prosternum. Metaventrite furrowed medially throughout length, except shallow to absent on the posterior 1/10.</p><p><italic>Scutellar shield.</italic> (Fig. <xref ref-type="fig" rid="F7">7f</xref>) 1.5 times longer than wide, parallel-sided, weakly pointed anteriorly, posterior edge arched; disc convex, with small, simple, sparse punctures, spaces between punctures 2–3 puncture diameter wide, with long, yellow outwardly-oriented pubescence.</p><p><italic>Elytra.</italic> Slender, 2.8 times longer than wide, 2.8 times longer and 1.2 times wider than prothorax, longitudinally oviform, shiny, anterior half nearly parallel-sided, narrowing to apex from midlength, widest at apical third, with deeply-punctate striae, strial punctures elongate, the interpuncture spaces about 1–2 puncture diameters wide (Fig. <xref ref-type="fig" rid="F7">7h</xref>), the interstriae elevated, smooth with small irregular and sparser punctures, interpuncture spaces about 2 to 3 puncture diameters wide, punctures becoming absent near apex (Fig. <xref ref-type="fig" rid="F6">6a</xref>).</p><p><italic>Legs.</italic> Slender (Fig. <xref ref-type="fig" rid="F7">7e</xref>); tarsomere 3 with longer lobe than tarsomere 2, tarsomere 4 shortest; metacoxal plate (Fig. <xref ref-type="fig" rid="F7">7g</xref>) with basal half parts subparallel-sided, then gradually narrowing laterally.</p><p><italic>Abdomen.</italic> Surface (Fig. <xref ref-type="fig" rid="F6">6b</xref>, <xref ref-type="fig" rid="F7">7g</xref>) of sternites III-VII like metaventrite, with punctures denser and pubescence shorter; sternites VI–VII missing.</p><p><italic>Genitalia.</italic> Aedeagus (Fig. <xref ref-type="fig" rid="F8">8a-d</xref>) with penis reaching beyond parameres, gradually narrowing to obtuse apex; parameres sinuate laterally at midlength, narrowed before rounded pre-apical expansion, apices rounded-acute.</p><p><bold>Female.</bold> Unknown.</p><p><bold>Larva.</bold> Unknown.</p></tp:treatment-sec><tp:treatment-sec sec-type="etymology" id="SECID0EEIAG"><title>Etymology.</title><p>The new species named after Nanling Mts in Guangdong prov., referring to its only known locality.</p></tp:treatment-sec><tp:treatment-sec sec-type="distribution" id="SECID0EJIAG"><title>Distribution.</title><p>China: Guangdong (Nanling Mts) (Fig. <xref ref-type="fig" rid="F12">12</xref>).</p></tp:treatment-sec><tp:treatment-sec sec-type="biology" id="SECID0ETIAG"><title>Biology.</title><p>Unknown.</p></tp:treatment-sec><tp:treatment-sec sec-type="remarks" id="SECID0EYIAG"><title>Remarks.</title><p>Genitalia of this specimen is shrunken, membranous parameres apices are folded in (Fig. <xref ref-type="fig" rid="F8">8c</xref>).</p><fig id="F6" position="float" orientation="portrait"><label>Figure 6.</label><caption><p>Habitus of <italic><tp:taxon-name><tp:taxon-name-part taxon-name-part-type="genus" reg="Scutellathous">Scutellathous</tp:taxon-name-part><tp:taxon-name-part taxon-name-part-type="species" reg="nanlingensis">nanlingensis</tp:taxon-name-part></tp:taxon-name></italic> sp. nov., holotype, male <bold>a</bold> dorsal view <bold>b</bold> ventral view <bold>c</bold> lateral view.</p></caption><graphic xmlns:xlink="http://www.w3.org/1999/xlink" xlink:href="zookeys-857-085-g006.jpg" position="float" orientation="portrait" xlink:type="simple" id="oo_312925.jpg"/></fig><fig id="F7" position="float" orientation="portrait"><label>Figure 7.</label><caption><p><italic><tp:taxon-name><tp:taxon-name-part taxon-name-part-type="genus" reg="Scutellathous">Scutellathous</tp:taxon-name-part><tp:taxon-name-part taxon-name-part-type="species" reg="nanlingensis">nanlingensis</tp:taxon-name-part></tp:taxon-name></italic> sp. nov., holotype, male <bold>a</bold> head, antero-dorsal view <bold>b</bold> pronotum, dorsal view <bold>c</bold> prothorax, ventral view <bold>d</bold> prothorax, lateral view <bold>e</bold> middle leg, dorso-lateral view <bold>f</bold> scutellar shield, dorsal view <bold>g</bold> hind coxae, ventral view <bold>h</bold> surface of elytra, dorsal view <bold>i</bold> surface of pronotum, dorsal view <bold>j</bold> antenna, lateral view.</p></caption><graphic xmlns:xlink="http://www.w3.org/1999/xlink" xlink:href="zookeys-857-085-g007.jpg" position="float" orientation="portrait" xlink:type="simple" id="oo_312926.jpg"/></fig><fig id="F8" position="float" orientation="portrait"><label>Figure 8.</label><caption><p>Aedeagus of <italic><tp:taxon-name><tp:taxon-name-part taxon-name-part-type="genus" reg="Scutellathous">Scutellathous</tp:taxon-name-part><tp:taxon-name-part taxon-name-part-type="species" reg="nanlingensis">nanlingensis</tp:taxon-name-part></tp:taxon-name></italic> sp. nov., holotype <bold>a</bold> dorsal view <bold>b</bold> ventral view <bold>c</bold> lateral view <bold>d</bold> dorsal view (not shrunken).</p></caption><graphic xmlns:xlink="http://www.w3.org/1999/xlink" xlink:href="zookeys-857-085-g008.jpg" position="float" orientation="portrait" xlink:type="simple" id="oo_312927.jpg"/></fig></tp:treatment-sec><tp:treatment-sec><!--Section generated to contain objects referenced in tp:taxon-treatment.--><fig id="F12" position="float" orientation="portrait"><label>Figure 12.</label><caption><p>Distribution map of <italic><tp:taxon-name><tp:taxon-name-part taxon-name-part-type="genus" reg="Scutellathous">Scutellathous</tp:taxon-name-part></tp:taxon-name></italic> Kishii, 1955 in China. (triangle) <italic><tp:taxon-name><tp:taxon-name-part taxon-name-part-type="genus" reg="Scutellathous">S.</tp:taxon-name-part><tp:taxon-name-part taxon-name-part-type="species" reg="spinosus">spinosus</tp:taxon-name-part></tp:taxon-name></italic> Platia &amp; Schimmel, 2007; (square) <italic><tp:taxon-name><tp:taxon-name-part taxon-name-part-type="genus" reg="Scutellathous">S.</tp:taxon-name-part><tp:taxon-name-part taxon-name-part-type="species" reg="quadrata">quadrata</tp:taxon-name-part></tp:taxon-name></italic> Liu &amp; Jiang, sp. nov.; (heart) <italic><tp:taxon-name><tp:taxon-name-part taxon-name-part-type="genus" reg="Scutellathous">S.</tp:taxon-name-part><tp:taxon-name-part taxon-name-part-type="species" reg="habenularis">habenularis</tp:taxon-name-part></tp:taxon-name></italic> Liu &amp; Jiang, sp. nov.; (circle): <italic><tp:taxon-name><tp:taxon-name-part taxon-name-part-type="genus" reg="Scutellathous">S.</tp:taxon-name-part><tp:taxon-name-part taxon-name-part-type="species" reg="nanlingensis">nanlingensis</tp:taxon-name-part></tp:taxon-name></italic> Liu &amp; Jiang, sp. nov.; (star) <italic><tp:taxon-name><tp:taxon-name-part taxon-name-part-type="genus" reg="Scutellathous">S.</tp:taxon-name-part><tp:taxon-name-part taxon-name-part-type="species" reg="yamashitai">yamashitai</tp:taxon-name-part></tp:taxon-name></italic> Arimoto, 1992.</p></caption><graphic xmlns:xlink="http://www.w3.org/1999/xlink" xlink:href="zookeys-857-085-g012.jpg" position="float" orientation="portrait" xlink:type="simple" id="oo_312931.jpg"/></fig></tp:treatment-sec></tp:taxon-treatment>
