# Supplementary material for: The genus Scutellathous Kishii, 1955 (Coleoptera, Elateridae, Dendrometrinae) in China, with description of three new species
Source: Zookeys. 2019 Jun 25;857:85–104. doi: 10.3897/zookeys.857.29011 (PMC6606672; doi:10.3897/zookeys.857.29011)
Supplement: XML Treatment for Scutellathous quadrata [file zookeys.857.29011-treatment4.xml]

<!DOCTYPE tp:taxon-treatment
  PUBLIC "-//TaxonX//DTD Taxonomic Treatment Publishing DTD v0 20100105//EN" "tax-treatment-NSO.dtd">
<tp:taxon-treatment xmlns:tp="http://www.plazi.org/taxpub"><tp:treatment-meta><kwd-group><label>Taxon classification</label><kwd><named-content xmlns:xlink="http://www.w3.org/1999/xlink" content-type="kingdom">Animalia</named-content></kwd><kwd><named-content xmlns:xlink="http://www.w3.org/1999/xlink" content-type="order">Coleoptera</named-content></kwd><kwd><named-content xmlns:xlink="http://www.w3.org/1999/xlink" content-type="family">Elateridae</named-content></kwd></kwd-group><mixed-citation publication-type="journal"><person-group><name><surname>Liu</surname><given-names>Zhen</given-names></name><name><surname>Jiang</surname><given-names>Shi-hong</given-names></name></person-group><article-title>The genus <italic><tp:taxon-name><tp:taxon-name-part taxon-name-part-type="genus" reg="Scutellathous">Scutellathous</tp:taxon-name-part></tp:taxon-name></italic> Kishii, 1955 (<tp:taxon-name><tp:taxon-name-part taxon-name-part-type="order">Coleoptera</tp:taxon-name-part></tp:taxon-name>, <tp:taxon-name><tp:taxon-name-part taxon-name-part-type="family">Elateridae</tp:taxon-name-part></tp:taxon-name>, <tp:taxon-name><tp:taxon-name-part taxon-name-part-type="subfamily">Dendrometrinae</tp:taxon-name-part></tp:taxon-name>) in China, with description of three new species</article-title><source>Zookeys</source><day>25</day><month>6</month><year>2019</year><volume>857</volume><fpage>85</fpage><lpage>104</lpage><pub-id pub-id-type="doi">10.3897/zookeys.857.29011</pub-id></mixed-citation></tp:treatment-meta><tp:nomenclature><tp:taxon-name>
            <tp:taxon-name-part taxon-name-part-type="genus" reg="Scutellathous">Scutellathous</tp:taxon-name-part>
            <tp:taxon-name-part taxon-name-part-type="species" reg="quadrata">quadrata</tp:taxon-name-part>
            <object-id xmlns:xlink="http://www.w3.org/1999/xlink" content-type="zoobank" xlink:type="simple">http://zoobank.org/FAD53D97-CBB9-439D-A0B3-C509DB413292</object-id>
          </tp:taxon-name><tp:taxon-authority>Liu &amp; Jiang</tp:taxon-authority><tp:taxon-status xmlns:xlink="http://www.w3.org/1999/xlink" xlink:type="simple">sp. nov.</tp:taxon-status><xref ref-type="fig" rid="F9">Figs 9</xref><xref ref-type="fig" rid="F10">, 10</xref><xref ref-type="fig" rid="F11">, 11</xref><xref ref-type="fig" rid="F12">, 12</xref></tp:nomenclature><tp:treatment-sec sec-type="type locality" id="SECID0EFOAG"><title>Type locality.</title><p>Tianmu (Qianmutian) Mountains, Zhejiang, China.</p></tp:treatment-sec><tp:treatment-sec sec-type="material" id="SECID0EKOAG"><title>Material examined.</title><p>Holotype: ♂ (<named-content xmlns:xlink="http://www.w3.org/1999/xlink" content-type="dwc:institutional_code" xlink:type="simple">SZPT</named-content>), labels: 1) Zhejiang Prov., Tianmu (Qianmutian) Mts (1535 m, <named-content xmlns:xlink="http://www.w3.org/1999/xlink" content-type="dwc:verbatimCoordinates" xlink:type="simple"><named-content content-type="geo-json" specific-use="{&#34;type&#34;:&#34;Point&#34;,&#34;coordinates&#34;:[119.440514,30.393847]}" id="NCID0EYOAG" xlink:type="simple">30°23'37.85"N 119°26'25.85"E</named-content></named-content>) (天目山), 2013.VII.1, leg. Jun Xu; 2) Holotype, <italic><tp:taxon-name><tp:taxon-name-part taxon-name-part-type="genus" reg="Scutellathous">Scutellathous</tp:taxon-name-part><tp:taxon-name-part taxon-name-part-type="species" reg="quadrata">quadrata</tp:taxon-name-part></tp:taxon-name></italic> sp.nov., Liu et al. 2019; 3) No. 20180356. Paratype: ♂ (<named-content xmlns:xlink="http://www.w3.org/1999/xlink" content-type="dwc:institutional_code" xlink:type="simple">SZPT</named-content>), labels: 1) Zhejiang Prov., Tianmu (Qianmutian) Mts (1535 m, <named-content xmlns:xlink="http://www.w3.org/1999/xlink" content-type="dwc:verbatimCoordinates" xlink:type="simple"><named-content content-type="geo-json" specific-use="{&#34;type&#34;:&#34;Point&#34;,&#34;coordinates&#34;:[119.440514,30.393847]}" id="NCID0EQPAG" xlink:type="simple">30°23'37.85"N 119°26'25.85"E</named-content></named-content>) (天目山), 2013.VII.1, leg. Mei Qin; 2) Paratype, <italic><tp:taxon-name><tp:taxon-name-part taxon-name-part-type="genus" reg="Scutellathous">Scutellathous</tp:taxon-name-part><tp:taxon-name-part taxon-name-part-type="species" reg="quadrata">quadrata</tp:taxon-name-part></tp:taxon-name></italic> sp.nov., Liu et al. 2019; 3) No. 20180358.</p></tp:treatment-sec><tp:treatment-sec sec-type="diagnosis" id="SECID0EAQAG"><title>Diagnosis.</title><p>Body brown-black, dorsal pubescence partially hiding integument; anterior edge of head arched anterior-laterally in dorsal view; antennae reaching apices of pronotal hind angles, antennomere attached apico-dorsally near base, more centrally near apex, antennomere 3 2.2 times longer than 2 and 1.1 times longer than 4; pronotum with hind angles convergent posterad, disc with median non-furrowed glabrous line, with simple punctures; scutellar shield as wide as long, anterior edge straight, widest and rounded posteriorly, concave at sides.</p><p><italic><tp:taxon-name><tp:taxon-name-part taxon-name-part-type="genus" reg="Scutellathous">Scutellathous</tp:taxon-name-part><tp:taxon-name-part taxon-name-part-type="species" reg="quadrata">quadrata</tp:taxon-name-part></tp:taxon-name></italic> is similar to <italic><tp:taxon-name><tp:taxon-name-part taxon-name-part-type="genus" reg="Scutellathous">S.</tp:taxon-name-part><tp:taxon-name-part taxon-name-part-type="species" reg="spinosus">spinosus</tp:taxon-name-part></tp:taxon-name></italic> Platia &amp; Schimmel, 2007 (see Schimmel 2007) in body shape and size, but can be separated from the latter by the square-shaped scutellar shield (in <italic><tp:taxon-name><tp:taxon-name-part taxon-name-part-type="genus" reg="Scutellathous">S.</tp:taxon-name-part><tp:taxon-name-part taxon-name-part-type="species" reg="spinosus">spinosus</tp:taxon-name-part></tp:taxon-name></italic> it is 1.2 times longer than wide, measured from original figure), base without spine near humeral angles of the elytra (with spine in <italic><tp:taxon-name><tp:taxon-name-part taxon-name-part-type="genus" reg="Scutellathous">S.</tp:taxon-name-part><tp:taxon-name-part taxon-name-part-type="species" reg="spinosus">spinosus</tp:taxon-name-part></tp:taxon-name></italic>), the wholly brown-black body (in <italic><tp:taxon-name><tp:taxon-name-part taxon-name-part-type="genus" reg="Scutellathous">S.</tp:taxon-name-part><tp:taxon-name-part taxon-name-part-type="species" reg="spinosus">spinosus</tp:taxon-name-part></tp:taxon-name></italic> the body is entirely ferruginous), and the shape of parameres.</p></tp:treatment-sec><tp:treatment-sec sec-type="description" id="SECID0E5RAG"><title>Description.</title><p>Male (holotype). Body (Fig. <xref ref-type="fig" rid="F9">9a–c</xref>) length 15.7 mm, body width 4.3 mm; brown-black, elytra (red-brown apically) and hypomera brown; antennae and legs brown-black, except tibiae brown; ventral side brown-black; dorsal pubescence pale, semi-recumbant, dense and pointed anterad on pronotum and head, nearly recumbent and pointed posterad on elytra, ventral pubescence more recumbent, longer and denser.</p><p><italic>Head.</italic> Anterior edge arched anterior-laterally in dorsal view (Fig. <xref ref-type="fig" rid="F10">10a</xref>), spaces between punctures matt and less than 1 puncture diameter wide, punctures umbillicate and coarser, slightly denser in shallow triangular shallow depression; eyes semi-spherical, ocular index 75; last segment of maxillary palpus 1.5 longer than wide; antennae (Fig. <xref ref-type="fig" rid="F11">11c</xref>) reaching apices of pronotal hind angles, antennomeres 3 to 10 weakly serrate, attached apico-dorsally near base, more centrally near apex, antennomere 2 obconic, 1.4 times longer than wide, antennomere 11 oblong, 4.8 times longer than wide, proportions of antennomeres as follows: 100; 45; 99; 95; 101; 90; 90; 89; 79; 71; 100.</p><p><italic>Thorax.</italic> Pronotum (Fig. <xref ref-type="fig" rid="F10">10c</xref>) 1.1 times longer than wide; parallel-sided in dorsal view, except slightly arched at anterior one-third and slightly widened before hind angles, widest just before apices of hind angles; disc moderately convex, with weak median non-furrowed glabrous line, hardly visible anteriorly; punctures simple, interspaces 2 to 3 puncture diameters wide medially, punctures larger and weakly umbillicate with interspaces 0.5 to 1 puncture diameter wide laterally and posteriorly; hypomera with spaces between punctures 1 puncture diameter wide; hind angles convergent posterad, apex short and obtuse, carina reaching anterad to basal third of pronotum along sides; sublateral incisions small, tooth-like. Prosternum (Fig. <xref ref-type="fig" rid="F10">10d</xref>) densely punctate, interspaces 1 to 2 times puncture diameters wide; anterior lobe 2.7 times wider than long, with sparse fine punctures. Prosternal process gradually concave behind procoxae and obtusely pointed at apex. Meso- and meta-ventrites with larger, denser punctures than on prosternum. Metaventrite furrowed medially throughout length.</p><p><italic>Scutellar shield.</italic> (Fig. <xref ref-type="fig" rid="F11">11b</xref>) Length equal to width, straight anteriorly, widest and rounded posteriorly, concave at sides; disc convex with umbillicate punctures, spaces between punctures 2–3 puncture diameters wide medially, rugose-punctate with thick, outwardly-oriented pubescence near edges.</p><p><italic>Elytra.</italic> Together 2.4 times longer than wide (Fig. <xref ref-type="fig" rid="F9">9a</xref>), 2.6 times longer and 1.1 times wider than prothorax, parallel-sided, gradually narrowing to apex from apical one-third, with punctate striae, strial punctures isodiametric, shallower toward apex; interstriae elevated basally, flat apically, with fine punctures, the interpuncture spaces about 2–3 puncture diameters wide (Figs <xref ref-type="fig" rid="F9">9a</xref>, <xref ref-type="fig" rid="F11">11a</xref>).</p><p><italic>Legs.</italic> Tarsomere 3 with a longer lobe than tarsomere 2 (Fig. <xref ref-type="fig" rid="F11">11d</xref>), tarsomere 1 nearly as long as the following 3 tarsomeres together and 1.4 times longer than 5, tarsomere 4 shortest; metacoxal plate (Fig. <xref ref-type="fig" rid="F11">11d</xref>) gradually narrowed laterally, triangularly emarginate basally (tooth-like).</p><p><italic>Abdomen.</italic> Surface of sternites III–VII like metaventrite, with punctures moreregular and dense and recumbent pubescence, interspaces with satin-like metallic sheen (Fig. <xref ref-type="fig" rid="F11">11d</xref>); sternite VII semicircular, 1.5 times wider than long, punctures evenly distributed.</p><p><italic>Genitalia.</italic> Aedeagus (Fig. <xref ref-type="fig" rid="F11">11e</xref>, damaged) with penis gradually narrowing to pointed apex; parameres sinuate laterally near midlength, apical part nearly parallel-sided, apex truncate.</p><p><bold>Female.</bold> Unknown.</p><p><bold>Variability.</bold> Body length 14.7–15.7 mm; body width 3.7–4.3 mm.</p><p><bold>Larva.</bold> Unknown.</p></tp:treatment-sec><tp:treatment-sec sec-type="etymology" id="SECID0EAVAG"><title>Etymology.</title><p>The name of the new species refers to its quadrate scutellar shield.</p></tp:treatment-sec><tp:treatment-sec sec-type="distribution" id="SECID0EFVAG"><title>Distribution.</title><p>China: Zhejiang (Tianmu Mts) (Fig. <xref ref-type="fig" rid="F12">12</xref>).</p></tp:treatment-sec><tp:treatment-sec sec-type="biology" id="SECID0EPVAG"><title>Biology.</title><p>Unknown.</p></tp:treatment-sec><tp:treatment-sec sec-type="remarks" id="SECID0EUVAG"><title>Remarks.</title><p>Unfortunately, aedeagi of both specimens were damaged by poor preservation after prior dissection.</p><fig id="F9" position="float" orientation="portrait"><label>Figure 9.</label><caption><p>Habitus of <italic><tp:taxon-name><tp:taxon-name-part taxon-name-part-type="genus" reg="Scutellathous">Scutellathous</tp:taxon-name-part><tp:taxon-name-part taxon-name-part-type="species" reg="quadrata">quadrata</tp:taxon-name-part></tp:taxon-name></italic> sp. nov., holotype, male <bold>a</bold> dorsal view <bold>b</bold> ventral view <bold>c</bold> lateral view.</p></caption><graphic xmlns:xlink="http://www.w3.org/1999/xlink" xlink:href="zookeys-857-085-g009.jpg" position="float" orientation="portrait" xlink:type="simple" id="oo_312928.jpg"/></fig><fig id="F10" position="float" orientation="portrait"><label>Figure 10.</label><caption><p><italic><tp:taxon-name><tp:taxon-name-part taxon-name-part-type="genus" reg="Scutellathous">Scutellathous</tp:taxon-name-part><tp:taxon-name-part taxon-name-part-type="species" reg="quadrata">quadrata</tp:taxon-name-part></tp:taxon-name></italic> sp. nov., holotype, male <bold>a</bold> head, dorsal view <bold>b</bold> head, antero-dorsal view <bold>c</bold> pronotum, dorsal view <bold>d</bold> prothorax, ventral view.</p></caption><graphic xmlns:xlink="http://www.w3.org/1999/xlink" xlink:href="zookeys-857-085-g010.jpg" position="float" orientation="portrait" xlink:type="simple" id="oo_312929.jpg"/></fig><fig id="F11" position="float" orientation="portrait"><label>Figure 11.</label><caption><p><italic><tp:taxon-name><tp:taxon-name-part taxon-name-part-type="genus" reg="Scutellathous">Scutellathous</tp:taxon-name-part><tp:taxon-name-part taxon-name-part-type="species" reg="quadrata">quadrata</tp:taxon-name-part></tp:taxon-name></italic> sp. nov., holotype, male <bold>a</bold> surface of elytra, dorsal view <bold>b</bold> scutellar shield, dorsal view <bold>c</bold> antenna, lateral view <bold>d</bold> hind leg and abdomen, ventral view <bold>e</bold> aedeagus, dorsal view.</p></caption><graphic xmlns:xlink="http://www.w3.org/1999/xlink" xlink:href="zookeys-857-085-g011.jpg" position="float" orientation="portrait" xlink:type="simple" id="oo_312930.jpg"/></fig></tp:treatment-sec><tp:treatment-sec><!--Section generated to contain objects referenced in tp:taxon-treatment.--><fig id="F12" position="float" orientation="portrait"><label>Figure 12.</label><caption><p>Distribution map of <italic><tp:taxon-name><tp:taxon-name-part taxon-name-part-type="genus" reg="Scutellathous">Scutellathous</tp:taxon-name-part></tp:taxon-name></italic> Kishii, 1955 in China. (triangle) <italic><tp:taxon-name><tp:taxon-name-part taxon-name-part-type="genus" reg="Scutellathous">S.</tp:taxon-name-part><tp:taxon-name-part taxon-name-part-type="species" reg="spinosus">spinosus</tp:taxon-name-part></tp:taxon-name></italic> Platia &amp; Schimmel, 2007; (square) <italic><tp:taxon-name><tp:taxon-name-part taxon-name-part-type="genus" reg="Scutellathous">S.</tp:taxon-name-part><tp:taxon-name-part taxon-name-part-type="species" reg="quadrata">quadrata</tp:taxon-name-part></tp:taxon-name></italic> Liu &amp; Jiang, sp. nov.; (heart) <italic><tp:taxon-name><tp:taxon-name-part taxon-name-part-type="genus" reg="Scutellathous">S.</tp:taxon-name-part><tp:taxon-name-part taxon-name-part-type="species" reg="habenularis">habenularis</tp:taxon-name-part></tp:taxon-name></italic> Liu &amp; Jiang, sp. nov.; (circle): <italic><tp:taxon-name><tp:taxon-name-part taxon-name-part-type="genus" reg="Scutellathous">S.</tp:taxon-name-part><tp:taxon-name-part taxon-name-part-type="species" reg="nanlingensis">nanlingensis</tp:taxon-name-part></tp:taxon-name></italic> Liu &amp; Jiang, sp. nov.; (star) <italic><tp:taxon-name><tp:taxon-name-part taxon-name-part-type="genus" reg="Scutellathous">S.</tp:taxon-name-part><tp:taxon-name-part taxon-name-part-type="species" reg="yamashitai">yamashitai</tp:taxon-name-part></tp:taxon-name></italic> Arimoto, 1992.</p></caption><graphic xmlns:xlink="http://www.w3.org/1999/xlink" xlink:href="zookeys-857-085-g012.jpg" position="float" orientation="portrait" xlink:type="simple" id="oo_312931.jpg"/></fig></tp:treatment-sec></tp:taxon-treatment>
