# Supplementary material for: The genus Scutellathous Kishii, 1955 (Coleoptera, Elateridae, Dendrometrinae) in China, with description of three new species
Source: Zookeys. 2019 Jun 25;857:85–104. doi: 10.3897/zookeys.857.29011 (PMC6606672; doi:10.3897/zookeys.857.29011)
Supplement: XML Treatment for Scutellathous spinosus [file zookeys.857.29011-treatment5.xml]

<!DOCTYPE tp:taxon-treatment
  PUBLIC "-//TaxonX//DTD Taxonomic Treatment Publishing DTD v0 20100105//EN" "tax-treatment-NSO.dtd">
<tp:taxon-treatment xmlns:tp="http://www.plazi.org/taxpub"><tp:treatment-meta><kwd-group><label>Taxon classification</label><kwd><named-content xmlns:xlink="http://www.w3.org/1999/xlink" content-type="kingdom">Animalia</named-content></kwd><kwd><named-content xmlns:xlink="http://www.w3.org/1999/xlink" content-type="order">Coleoptera</named-content></kwd><kwd><named-content xmlns:xlink="http://www.w3.org/1999/xlink" content-type="family">Elateridae</named-content></kwd></kwd-group><mixed-citation publication-type="journal"><person-group><name><surname>Liu</surname><given-names>Zhen</given-names></name><name><surname>Jiang</surname><given-names>Shi-hong</given-names></name></person-group><article-title>The genus <italic><tp:taxon-name><tp:taxon-name-part taxon-name-part-type="genus" reg="Scutellathous">Scutellathous</tp:taxon-name-part></tp:taxon-name></italic> Kishii, 1955 (<tp:taxon-name><tp:taxon-name-part taxon-name-part-type="order">Coleoptera</tp:taxon-name-part></tp:taxon-name>, <tp:taxon-name><tp:taxon-name-part taxon-name-part-type="family">Elateridae</tp:taxon-name-part></tp:taxon-name>, <tp:taxon-name><tp:taxon-name-part taxon-name-part-type="subfamily">Dendrometrinae</tp:taxon-name-part></tp:taxon-name>) in China, with description of three new species</article-title><source>Zookeys</source><day>25</day><month>6</month><year>2019</year><volume>857</volume><fpage>85</fpage><lpage>104</lpage><pub-id pub-id-type="doi">10.3897/zookeys.857.29011</pub-id></mixed-citation></tp:treatment-meta><tp:nomenclature><tp:taxon-name>
            <tp:taxon-name-part taxon-name-part-type="genus" reg="Scutellathous">Scutellathous</tp:taxon-name-part>
            <tp:taxon-name-part taxon-name-part-type="species" reg="spinosus">spinosus</tp:taxon-name-part>
          </tp:taxon-name><tp:taxon-authority>Platia &amp; Schimmel, 2007</tp:taxon-authority><xref ref-type="fig" rid="F12">Fig. 12</xref><tp:nomenclature-citation-list><tp:nomenclature-citation><tp:taxon-name>
                <tp:taxon-name-part taxon-name-part-type="genus" reg="Scutellathous">Scutellathous</tp:taxon-name-part>
                <tp:taxon-name-part taxon-name-part-type="species" reg="spinosus">spinosus</tp:taxon-name-part>
              </tp:taxon-name><comment>Platia &amp; Schimmel, 2007: 59.</comment></tp:nomenclature-citation></tp:nomenclature-citation-list></tp:nomenclature><tp:treatment-sec sec-type="diagnosis" id="SECID0EQ1AG"><title>Diagnosis.</title><p>Following <xref ref-type="bibr" rid="B15">Platia and Schimmel (2007)</xref>: length 13–16 mm, width 3.2–4 mm; red-brown with vague brown-black areas on head and pronotum; frons deeply impressed medio-anteriorly; antennae falling short of pronotal hind angles by about one antennomere, feebly serrate from antennomere 3, antennomere 2 more than twice longer than wide, antennomere 3 subtriangular, 2.5 times longer than 2, and longer than following; pronotum slightly longer than broad, widest at hind angles, disc strongly convex, abruptly sloping posterad, where with a trace of short median furrow, hind angles truncate, not divergent, with a short carina following edge, punctation coarse and variable; scutellar shield 1.2 times longer than wide, gently convex, sparsely punctate; elytra as broad pronotal posterior, 2.5–2.6 times longer than pronotum, base near humeral angles with a short spine.</p><p>Distinguished from other <italic><tp:taxon-name><tp:taxon-name-part taxon-name-part-type="genus" reg="Scutellathous">Scutellathous</tp:taxon-name-part></tp:taxon-name></italic> in China by elytral spine and red-brown colour. Distinguished from <italic><tp:taxon-name><tp:taxon-name-part taxon-name-part-type="genus" reg="Scutellathous">S.</tp:taxon-name-part><tp:taxon-name-part taxon-name-part-type="species" reg="yamashitai">yamashitai</tp:taxon-name-part></tp:taxon-name></italic> by the shorter antennae not reaching the apices of the hind angles of the pronotum and rounded pronotal anterior angles.</p></tp:treatment-sec><tp:treatment-sec sec-type="remarks" id="SECID0EO2AG"><title>Remarks.</title><p>No additions to the male genitalia except the length (1.75 mm) in original description. But we can see from the original image that the penis is reaching a little beyond the apex of the parameres, gradually narrowed to a pointed apex and the parameres are thick, strongly sinuate laterally at midlength, weakly tapered to a blunt apex.</p></tp:treatment-sec><tp:treatment-sec sec-type="distribution" id="SECID0ET2AG"><title>Distribution.</title><p>China (Taiwan) (Fig. <xref ref-type="fig" rid="F12">12</xref>).</p><fig id="F12" position="float" orientation="portrait"><label>Figure 12.</label><caption><p>Distribution map of <italic><tp:taxon-name><tp:taxon-name-part taxon-name-part-type="genus" reg="Scutellathous">Scutellathous</tp:taxon-name-part></tp:taxon-name></italic> Kishii, 1955 in China. (triangle) <italic><tp:taxon-name><tp:taxon-name-part taxon-name-part-type="genus" reg="Scutellathous">S.</tp:taxon-name-part><tp:taxon-name-part taxon-name-part-type="species" reg="spinosus">spinosus</tp:taxon-name-part></tp:taxon-name></italic> Platia &amp; Schimmel, 2007; (square) <italic><tp:taxon-name><tp:taxon-name-part taxon-name-part-type="genus" reg="Scutellathous">S.</tp:taxon-name-part><tp:taxon-name-part taxon-name-part-type="species" reg="quadrata">quadrata</tp:taxon-name-part></tp:taxon-name></italic> Liu &amp; Jiang, sp. nov.; (heart) <italic><tp:taxon-name><tp:taxon-name-part taxon-name-part-type="genus" reg="Scutellathous">S.</tp:taxon-name-part><tp:taxon-name-part taxon-name-part-type="species" reg="habenularis">habenularis</tp:taxon-name-part></tp:taxon-name></italic> Liu &amp; Jiang, sp. nov.; (circle): <italic><tp:taxon-name><tp:taxon-name-part taxon-name-part-type="genus" reg="Scutellathous">S.</tp:taxon-name-part><tp:taxon-name-part taxon-name-part-type="species" reg="nanlingensis">nanlingensis</tp:taxon-name-part></tp:taxon-name></italic> Liu &amp; Jiang, sp. nov.; (star) <italic><tp:taxon-name><tp:taxon-name-part taxon-name-part-type="genus" reg="Scutellathous">S.</tp:taxon-name-part><tp:taxon-name-part taxon-name-part-type="species" reg="yamashitai">yamashitai</tp:taxon-name-part></tp:taxon-name></italic> Arimoto, 1992.</p></caption><graphic xmlns:xlink="http://www.w3.org/1999/xlink" xlink:href="zookeys-857-085-g012.jpg" position="float" orientation="portrait" xlink:type="simple" id="oo_312931.jpg"/></fig></tp:treatment-sec><ref-list><ref id="B15"><mixed-citation xmlns:xlink="http://www.w3.org/1999/xlink" xlink:type="simple"><person-group><name name-style="western"><surname>Platia</surname><given-names>G</given-names></name><name name-style="western"><surname>Schimmel</surname><given-names>R</given-names></name></person-group> (<year>2007</year>) <article-title>Click beetles of Taiwan collected by the expeditions of the Hungarian Natural History Museum in the years 1995 to 2003 (<tp:taxon-name><tp:taxon-name-part taxon-name-part-type="order">Coleoptera</tp:taxon-name-part></tp:taxon-name>: <tp:taxon-name><tp:taxon-name-part taxon-name-part-type="family">Elateridae</tp:taxon-name-part></tp:taxon-name>).</article-title><source>Annales Historico-naturales Musei Nationalis Hungarici</source><volume>99</volume>: <fpage>49</fpage>–<lpage>91</lpage>.</mixed-citation></ref></ref-list></tp:taxon-treatment>
