# Supplementary material for: The genus Scutellathous Kishii, 1955 (Coleoptera, Elateridae, Dendrometrinae) in China, with description of three new species
Source: Zookeys. 2019 Jun 25;857:85–104. doi: 10.3897/zookeys.857.29011 (PMC6606672; doi:10.3897/zookeys.857.29011)
Supplement: XML Treatment for Scutellathous yamashitai [file zookeys.857.29011-treatment6.xml]

<!DOCTYPE tp:taxon-treatment
  PUBLIC "-//TaxonX//DTD Taxonomic Treatment Publishing DTD v0 20100105//EN" "tax-treatment-NSO.dtd">
<tp:taxon-treatment xmlns:tp="http://www.plazi.org/taxpub"><tp:treatment-meta><kwd-group><label>Taxon classification</label><kwd><named-content xmlns:xlink="http://www.w3.org/1999/xlink" content-type="kingdom">Animalia</named-content></kwd><kwd><named-content xmlns:xlink="http://www.w3.org/1999/xlink" content-type="order">Coleoptera</named-content></kwd><kwd><named-content xmlns:xlink="http://www.w3.org/1999/xlink" content-type="family">Elateridae</named-content></kwd></kwd-group><mixed-citation publication-type="journal"><person-group><name><surname>Liu</surname><given-names>Zhen</given-names></name><name><surname>Jiang</surname><given-names>Shi-hong</given-names></name></person-group><article-title>The genus <italic><tp:taxon-name><tp:taxon-name-part taxon-name-part-type="genus" reg="Scutellathous">Scutellathous</tp:taxon-name-part></tp:taxon-name></italic> Kishii, 1955 (<tp:taxon-name><tp:taxon-name-part taxon-name-part-type="order">Coleoptera</tp:taxon-name-part></tp:taxon-name>, <tp:taxon-name><tp:taxon-name-part taxon-name-part-type="family">Elateridae</tp:taxon-name-part></tp:taxon-name>, <tp:taxon-name><tp:taxon-name-part taxon-name-part-type="subfamily">Dendrometrinae</tp:taxon-name-part></tp:taxon-name>) in China, with description of three new species</article-title><source>Zookeys</source><day>25</day><month>6</month><year>2019</year><volume>857</volume><fpage>85</fpage><lpage>104</lpage><pub-id pub-id-type="doi">10.3897/zookeys.857.29011</pub-id></mixed-citation></tp:treatment-meta><tp:nomenclature><tp:taxon-name>
            <tp:taxon-name-part taxon-name-part-type="genus" reg="Scutellathous">Scutellathous</tp:taxon-name-part>
            <tp:taxon-name-part taxon-name-part-type="species" reg="yamashitai">yamashitai</tp:taxon-name-part>
          </tp:taxon-name><tp:taxon-authority>Arimoto, 1992</tp:taxon-authority><xref ref-type="fig" rid="F12">Fig. 12</xref><tp:nomenclature-citation-list><tp:nomenclature-citation><tp:taxon-name>
                <tp:taxon-name-part taxon-name-part-type="genus" reg="Scutellathous">Scutellathous</tp:taxon-name-part>
                <tp:taxon-name-part taxon-name-part-type="species" reg="yamashitai">yamashitai</tp:taxon-name-part>
              </tp:taxon-name><comment>Arimoto, 1992: 73.</comment></tp:nomenclature-citation></tp:nomenclature-citation-list></tp:nomenclature><tp:treatment-sec sec-type="diagnosis" id="SECID0E46AG"><title>Diagnosis</title><p>(after <xref ref-type="bibr" rid="B1">Arimoto 1992</xref>). Length 12.6 mm, width 2.8 mm; body almost parallel-sided, flattened and shining dorsally, dark brown; antennae extending beyond apices of hind angles of pronotum by at least apical two antennomeres, antennomere 2 obconic, slightly longer than wide, antennomere 3 elongate triangular, about twice as long as 2 and longer than 4; pronotum as wide as long, with a shallow median impression in basal half, surface smooth and shining, sparsely and evenly punctate, hind angles short, divergent posterad, with carina; scutellar shield subvertical, with the sides somewhat constricted at posterior fourth; elytra about 2.9 times as long as humeral width, striae with coarse, uneven and elongate punctures, interstriae slightly elevated, irregularly punctate and transversely rugose; aedeagus with penis not reaching apex of parameres, apex of parameres depressed and furnished with some short setae.</p><p><italic><tp:taxon-name><tp:taxon-name-part taxon-name-part-type="genus" reg="Scutellathous">Scutellathous</tp:taxon-name-part><tp:taxon-name-part taxon-name-part-type="species" reg="yamashitai">yamashitai</tp:taxon-name-part></tp:taxon-name></italic> is similar to <italic><tp:taxon-name><tp:taxon-name-part taxon-name-part-type="genus" reg="Scutellathous">S.</tp:taxon-name-part><tp:taxon-name-part taxon-name-part-type="species" reg="comes">comes</tp:taxon-name-part></tp:taxon-name></italic> from Japan, but distinguished from by its darker color, smaller pronotal punctures, and divergent pronotal hind angles (<xref ref-type="bibr" rid="B1">Arimoto 1992</xref>).</p></tp:treatment-sec><tp:treatment-sec sec-type="remarks" id="SECID0E6ABG"><title>Remarks.</title><p>No specimen was available for this study.</p></tp:treatment-sec><tp:treatment-sec sec-type="distribution" id="SECID0EEBBG"><title>Distribution.</title><p>China (Taiwan) (Fig. <xref ref-type="fig" rid="F12">12</xref>).</p></tp:treatment-sec><tp:treatment-sec><!--Section generated to contain objects referenced in tp:taxon-treatment.--><fig id="F12" position="float" orientation="portrait"><label>Figure 12.</label><caption><p>Distribution map of <italic><tp:taxon-name><tp:taxon-name-part taxon-name-part-type="genus" reg="Scutellathous">Scutellathous</tp:taxon-name-part></tp:taxon-name></italic> Kishii, 1955 in China. (triangle) <italic><tp:taxon-name><tp:taxon-name-part taxon-name-part-type="genus" reg="Scutellathous">S.</tp:taxon-name-part><tp:taxon-name-part taxon-name-part-type="species" reg="spinosus">spinosus</tp:taxon-name-part></tp:taxon-name></italic> Platia &amp; Schimmel, 2007; (square) <italic><tp:taxon-name><tp:taxon-name-part taxon-name-part-type="genus" reg="Scutellathous">S.</tp:taxon-name-part><tp:taxon-name-part taxon-name-part-type="species" reg="quadrata">quadrata</tp:taxon-name-part></tp:taxon-name></italic> Liu &amp; Jiang, sp. nov.; (heart) <italic><tp:taxon-name><tp:taxon-name-part taxon-name-part-type="genus" reg="Scutellathous">S.</tp:taxon-name-part><tp:taxon-name-part taxon-name-part-type="species" reg="habenularis">habenularis</tp:taxon-name-part></tp:taxon-name></italic> Liu &amp; Jiang, sp. nov.; (circle): <italic><tp:taxon-name><tp:taxon-name-part taxon-name-part-type="genus" reg="Scutellathous">S.</tp:taxon-name-part><tp:taxon-name-part taxon-name-part-type="species" reg="nanlingensis">nanlingensis</tp:taxon-name-part></tp:taxon-name></italic> Liu &amp; Jiang, sp. nov.; (star) <italic><tp:taxon-name><tp:taxon-name-part taxon-name-part-type="genus" reg="Scutellathous">S.</tp:taxon-name-part><tp:taxon-name-part taxon-name-part-type="species" reg="yamashitai">yamashitai</tp:taxon-name-part></tp:taxon-name></italic> Arimoto, 1992.</p></caption><graphic xmlns:xlink="http://www.w3.org/1999/xlink" xlink:href="zookeys-857-085-g012.jpg" position="float" orientation="portrait" xlink:type="simple" id="oo_312931.jpg"/></fig></tp:treatment-sec><ref-list><ref id="B1"><mixed-citation xmlns:xlink="http://www.w3.org/1999/xlink" xlink:type="simple"><person-group><name name-style="western"><surname>Arimoto</surname><given-names>H</given-names></name></person-group> (<year>1992</year>) <article-title>Two new Elaterid beetles (<tp:taxon-name><tp:taxon-name-part taxon-name-part-type="order">Coleoptera</tp:taxon-name-part></tp:taxon-name>, <tp:taxon-name><tp:taxon-name-part taxon-name-part-type="family">Elateridae</tp:taxon-name-part></tp:taxon-name>) from Taiwan.</article-title><source>Elytra, Tokyo</source><volume>20</volume>: <fpage>73</fpage>–<lpage>78</lpage>.</mixed-citation></ref></ref-list></tp:taxon-treatment>
